# Supplementary material for: Whole genome sequencing distinguishes skin colonizing from infection-associated Cutibacterium acnes isolates
Source: Front Cell Infect Microbiol. 2024 Oct 24;14:1433783. doi: 10.3389/fcimb.2024.1433783 (PMC11540793; doi:10.3389/fcimb.2024.1433783)
Supplement: Supplementary Data Sheet 1 — Recombination sites. [file DataSheet1.xlsx]

## Sheet: recombination_sites
chrom	start	end	value	gene
KIGMODEG_1	3607	10753	16	RS00015
KIGMODEG_1	3607	10753	16	recF
KIGMODEG_1	3607	10753	16	RS00025
KIGMODEG_1	3607	10753	16	RS12115
KIGMODEG_1	3607	10753	16	RS12120
KIGMODEG_1	3607	10753	16	RS12130
KIGMODEG_1	3607	10753	16	manA
KIGMODEG_1	3607	10753	16	gyrB
KIGMODEG_1	3642	7614	17	RS00015
KIGMODEG_1	3642	7614	17	recF
KIGMODEG_1	3642	7614	17	RS00025
KIGMODEG_1	3642	7614	17	RS12115
KIGMODEG_1	3642	7614	17	RS12120
KIGMODEG_1	13215	28742	180	gyrA
KIGMODEG_1	13215	28742	180	RS00055
KIGMODEG_1	13215	28742	180	RS00060
KIGMODEG_1	13215	28742	180	RS00065
KIGMODEG_1	13215	28742	180	RS00070
KIGMODEG_1	13215	28742	180	RS00075
KIGMODEG_1	13215	28742	180	RS00080
KIGMODEG_1	13215	28742	180	RS00085
KIGMODEG_1	13215	28742	180	rbsD
KIGMODEG_1	13215	28742	180	RS00095
KIGMODEG_1	13215	28742	180	RS00100
KIGMODEG_1	13215	28742	180	RS00105
KIGMODEG_1	13215	28742	180	RS13570
KIGMODEG_1	13215	28742	180	RS00115
KIGMODEG_1	13215	28742	180	RS00120
KIGMODEG_1	13215	28742	180	RS00125
KIGMODEG_1	13215	28742	180	RS00130
KIGMODEG_1	21186	26884	20	RS00080
KIGMODEG_1	21186	26884	20	RS00085
KIGMODEG_1	21186	26884	20	rbsD
KIGMODEG_1	21186	26884	20	RS00095
KIGMODEG_1	21186	26884	20	RS00100
KIGMODEG_1	21186	26884	20	RS00105
KIGMODEG_1	21186	26884	20	RS13570
KIGMODEG_1	21186	26884	20	RS00115
KIGMODEG_1	21186	26884	20	RS00120
KIGMODEG_1	21186	26884	20	RS00125
KIGMODEG_1	21732	73816	377	RS00085
KIGMODEG_1	21732	73816	377	rbsD
KIGMODEG_1	21732	73816	377	RS00095
KIGMODEG_1	21732	73816	377	RS00100
KIGMODEG_1	21732	73816	377	RS00105
KIGMODEG_1	21732	73816	377	RS13570
KIGMODEG_1	21732	73816	377	RS00115
KIGMODEG_1	21732	73816	377	RS00120
KIGMODEG_1	21732	73816	377	RS00125
KIGMODEG_1	21732	73816	377	RS00130
KIGMODEG_1	21732	73816	377	RS00135
KIGMODEG_1	21732	73816	377	RS00140
KIGMODEG_1	21732	73816	377	RS00145
KIGMODEG_1	21732	73816	377	RS00150
KIGMODEG_1	21732	73816	377	RS12160
KIGMODEG_1	21732	73816	377	RS12165
KIGMODEG_1	21732	73816	377	hisC
KIGMODEG_1	21732	73816	377	RS00165
KIGMODEG_1	21732	73816	377	RS00170
KIGMODEG_1	21732	73816	377	RS00175
KIGMODEG_1	21732	73816	377	RS00180
KIGMODEG_1	21732	73816	377	RS00185
KIGMODEG_1	21732	73816	377	RS00190
KIGMODEG_1	21732	73816	377	RS00195
KIGMODEG_1	21732	73816	377	RS00200
KIGMODEG_1	21732	73816	377	RS00205
KIGMODEG_1	21732	73816	377	RS00210
KIGMODEG_1	21732	73816	377	RS00215
KIGMODEG_1	21732	73816	377	RS00220
KIGMODEG_1	21732	73816	377	RS00225
KIGMODEG_1	21732	73816	377	RS00230
KIGMODEG_1	21732	73816	377	RS00235
KIGMODEG_1	21732	73816	377	RS00240
KIGMODEG_1	21732	73816	377	RS00245
KIGMODEG_1	21732	73816	377	RS00250
KIGMODEG_1	21732	73816	377	RS00255
KIGMODEG_1	21732	73816	377	RS00260
KIGMODEG_1	21732	73816	377	RS00265
KIGMODEG_1	21732	73816	377	RS00270
KIGMODEG_1	21732	73816	377	RS00275
KIGMODEG_1	21732	73816	377	RS00280
KIGMODEG_1	21732	73816	377	RS00285
KIGMODEG_1	21732	73816	377	RS00290
KIGMODEG_1	21732	73816	377	RS00295
KIGMODEG_1	21732	73816	377	RS00305
KIGMODEG_1	21732	73816	377	RS00310
KIGMODEG_1	21732	73816	377	RS00315
KIGMODEG_1	21732	73816	377	RS00320
KIGMODEG_1	21732	73816	377	RS00325
KIGMODEG_1	21732	73816	377	galE
KIGMODEG_1	21732	73816	377	RS00335
KIGMODEG_1	21732	73816	377	RS00340
KIGMODEG_1	21732	73816	377	RS00155
KIGMODEG_1	21732	73816	377	RS00300
KIGMODEG_1	22351	48820	293	rbsD
KIGMODEG_1	22351	48820	293	RS00095
KIGMODEG_1	22351	48820	293	RS00100
KIGMODEG_1	22351	48820	293	RS00105
KIGMODEG_1	22351	48820	293	RS13570
KIGMODEG_1	22351	48820	293	RS00115
KIGMODEG_1	22351	48820	293	RS00120
KIGMODEG_1	22351	48820	293	RS00125
KIGMODEG_1	22351	48820	293	RS00130
KIGMODEG_1	22351	48820	293	RS00135
KIGMODEG_1	22351	48820	293	RS00140
KIGMODEG_1	22351	48820	293	RS00145
KIGMODEG_1	22351	48820	293	RS00150
KIGMODEG_1	22351	48820	293	RS12160
KIGMODEG_1	22351	48820	293	RS12165
KIGMODEG_1	22351	48820	293	hisC
KIGMODEG_1	22351	48820	293	RS00165
KIGMODEG_1	22351	48820	293	RS00170
KIGMODEG_1	22351	48820	293	RS00175
KIGMODEG_1	22351	48820	293	RS00180
KIGMODEG_1	22351	48820	293	RS00185
KIGMODEG_1	22351	48820	293	RS00190
KIGMODEG_1	22351	48820	293	RS00195
KIGMODEG_1	22351	48820	293	RS00200
KIGMODEG_1	22351	48820	293	RS00205
KIGMODEG_1	22351	48820	293	RS00210
KIGMODEG_1	22351	48820	293	RS00215
KIGMODEG_1	22351	48820	293	RS00220
KIGMODEG_1	22351	48820	293	RS00225
KIGMODEG_1	22351	48820	293	RS00230
KIGMODEG_1	22351	48820	293	RS00155
KIGMODEG_1	25856	35894	149	RS00125
KIGMODEG_1	25856	35894	149	RS00130
KIGMODEG_1	25856	35894	149	RS00135
KIGMODEG_1	25856	35894	149	RS00140
KIGMODEG_1	25856	35894	149	RS00145
KIGMODEG_1	25856	35894	149	RS00150
KIGMODEG_1	25856	35894	149	RS12160
KIGMODEG_1	25856	35894	149	RS12165
KIGMODEG_1	25856	35894	149	hisC
KIGMODEG_1	25856	35894	149	RS00165
KIGMODEG_1	25856	35894	149	RS00170
KIGMODEG_1	25856	35894	149	RS00155
KIGMODEG_1	25856	42347	138	RS00125
KIGMODEG_1	25856	42347	138	RS00130
KIGMODEG_1	25856	42347	138	RS00135
KIGMODEG_1	25856	42347	138	RS00140
KIGMODEG_1	25856	42347	138	RS00145
KIGMODEG_1	25856	42347	138	RS00150
KIGMODEG_1	25856	42347	138	RS12160
KIGMODEG_1	25856	42347	138	RS12165
KIGMODEG_1	25856	42347	138	hisC
KIGMODEG_1	25856	42347	138	RS00165
KIGMODEG_1	25856	42347	138	RS00170
KIGMODEG_1	25856	42347	138	RS00175
KIGMODEG_1	25856	42347	138	RS00180
KIGMODEG_1	25856	42347	138	RS00185
KIGMODEG_1	25856	42347	138	RS00190
KIGMODEG_1	25856	42347	138	RS00195
KIGMODEG_1	25856	42347	138	RS00200
KIGMODEG_1	25856	42347	138	RS00205
KIGMODEG_1	25856	42347	138	RS00210
KIGMODEG_1	25856	42347	138	RS00155
KIGMODEG_1	26323	39531	148	RS00125
KIGMODEG_1	26323	39531	148	RS00130
KIGMODEG_1	26323	39531	148	RS00135
KIGMODEG_1	26323	39531	148	RS00140
KIGMODEG_1	26323	39531	148	RS00145
KIGMODEG_1	26323	39531	148	RS00150
KIGMODEG_1	26323	39531	148	RS12160
KIGMODEG_1	26323	39531	148	RS12165
KIGMODEG_1	26323	39531	148	hisC
KIGMODEG_1	26323	39531	148	RS00165
KIGMODEG_1	26323	39531	148	RS00170
KIGMODEG_1	26323	39531	148	RS00175
KIGMODEG_1	26323	39531	148	RS00180
KIGMODEG_1	26323	39531	148	RS00185
KIGMODEG_1	26323	39531	148	RS00190
KIGMODEG_1	26323	39531	148	RS00155
KIGMODEG_1	27072	42347	213	RS00125
KIGMODEG_1	27072	42347	213	RS00130
KIGMODEG_1	27072	42347	213	RS00135
KIGMODEG_1	27072	42347	213	RS00140
KIGMODEG_1	27072	42347	213	RS00145
KIGMODEG_1	27072	42347	213	RS00150
KIGMODEG_1	27072	42347	213	RS12160
KIGMODEG_1	27072	42347	213	RS12165
KIGMODEG_1	27072	42347	213	hisC
KIGMODEG_1	27072	42347	213	RS00165
KIGMODEG_1	27072	42347	213	RS00170
KIGMODEG_1	27072	42347	213	RS00175
KIGMODEG_1	27072	42347	213	RS00180
KIGMODEG_1	27072	42347	213	RS00185
KIGMODEG_1	27072	42347	213	RS00190
KIGMODEG_1	27072	42347	213	RS00195
KIGMODEG_1	27072	42347	213	RS00200
KIGMODEG_1	27072	42347	213	RS00205
KIGMODEG_1	27072	42347	213	RS00210
KIGMODEG_1	27072	42347	213	RS00155
KIGMODEG_1	32435	33219	51	RS12165
KIGMODEG_1	32435	33219	51	RS00155
KIGMODEG_1	33470	34303	34	hisC
KIGMODEG_1	37893	42347	44	RS00185
KIGMODEG_1	37893	42347	44	RS00190
KIGMODEG_1	37893	42347	44	RS00195
KIGMODEG_1	37893	42347	44	RS00200
KIGMODEG_1	37893	42347	44	RS00205
KIGMODEG_1	37893	42347	44	RS00210
KIGMODEG_1	55500	55815	32	RS00265
KIGMODEG_1	62088	62633	38	RS00295
KIGMODEG_1	62162	64261	12	RS00295
KIGMODEG_1	62162	73816	46	RS00295
KIGMODEG_1	62162	73816	46	RS00305
KIGMODEG_1	62162	73816	46	RS00310
KIGMODEG_1	62162	73816	46	RS00315
KIGMODEG_1	62162	73816	46	RS00320
KIGMODEG_1	62162	73816	46	RS00325
KIGMODEG_1	62162	73816	46	galE
KIGMODEG_1	62162	73816	46	RS00335
KIGMODEG_1	62162	73816	46	RS00340
KIGMODEG_1	62162	73816	46	RS00300
KIGMODEG_1	62786	73816	48	RS00295
KIGMODEG_1	62786	73816	48	RS00305
KIGMODEG_1	62786	73816	48	RS00310
KIGMODEG_1	62786	73816	48	RS00315
KIGMODEG_1	62786	73816	48	RS00320
KIGMODEG_1	62786	73816	48	RS00325
KIGMODEG_1	62786	73816	48	galE
KIGMODEG_1	62786	73816	48	RS00335
KIGMODEG_1	62786	73816	48	RS00340
KIGMODEG_1	62786	73816	48	RS00300
KIGMODEG_1	69917	70451	16	RS00320
KIGMODEG_1	69917	70451	16	RS00325
KIGMODEG_1	78765	92286	186	RS13835
KIGMODEG_1	78765	92286	186	RS00355
KIGMODEG_1	78765	92286	186	RS00360
KIGMODEG_1	78765	92286	186	RS00370
KIGMODEG_1	78765	92286	186	RS00375
KIGMODEG_1	78765	92286	186	RS12185
KIGMODEG_1	78765	92286	186	RS00385
KIGMODEG_1	78765	92286	186	RS00390
KIGMODEG_1	78765	92286	186	RS00395
KIGMODEG_1	78765	92286	186	RS00400
KIGMODEG_1	78765	92286	186	RS00405
KIGMODEG_1	78765	92286	186	gnpA
KIGMODEG_1	78765	92286	186	RS00365
KIGMODEG_1	92855	123133	115	gnpA
KIGMODEG_1	92855	123133	115	RS00415
KIGMODEG_1	92855	123133	115	RS00420
KIGMODEG_1	92855	123133	115	RS00425
KIGMODEG_1	92855	123133	115	RS13580
KIGMODEG_1	92855	123133	115	RS00440
KIGMODEG_1	92855	123133	115	RS12190
KIGMODEG_1	92855	123133	115	RS00455
KIGMODEG_1	92855	123133	115	RS00460
KIGMODEG_1	92855	123133	115	RS00465
KIGMODEG_1	92855	123133	115	RS00470
KIGMODEG_1	92855	123133	115	RS00475
KIGMODEG_1	92855	123133	115	aspA
KIGMODEG_1	92855	123133	115	RS00485
KIGMODEG_1	92855	123133	115	RS00490
KIGMODEG_1	92855	123133	115	RS00495
KIGMODEG_1	92855	123133	115	RS00505
KIGMODEG_1	92855	123133	115	RS00510
KIGMODEG_1	92855	123133	115	RS00515
KIGMODEG_1	92855	123133	115	cobN
KIGMODEG_1	92855	123133	115	RS00430
KIGMODEG_1	92855	123133	115	RS00500
KIGMODEG_1	97197	119278	99	RS00420
KIGMODEG_1	97197	119278	99	RS00425
KIGMODEG_1	97197	119278	99	RS13580
KIGMODEG_1	97197	119278	99	RS00440
KIGMODEG_1	97197	119278	99	RS12190
KIGMODEG_1	97197	119278	99	RS00455
KIGMODEG_1	97197	119278	99	RS00460
KIGMODEG_1	97197	119278	99	RS00465
KIGMODEG_1	97197	119278	99	RS00470
KIGMODEG_1	97197	119278	99	RS00475
KIGMODEG_1	97197	119278	99	aspA
KIGMODEG_1	97197	119278	99	RS00485
KIGMODEG_1	97197	119278	99	RS00490
KIGMODEG_1	97197	119278	99	RS00495
KIGMODEG_1	97197	119278	99	RS00505
KIGMODEG_1	97197	119278	99	RS00510
KIGMODEG_1	97197	119278	99	RS00515
KIGMODEG_1	97197	119278	99	RS00430
KIGMODEG_1	97197	119278	99	RS00500
KIGMODEG_1	97538	121321	93	RS00425
KIGMODEG_1	97538	121321	93	RS13580
KIGMODEG_1	97538	121321	93	RS00440
KIGMODEG_1	97538	121321	93	RS12190
KIGMODEG_1	97538	121321	93	RS00455
KIGMODEG_1	97538	121321	93	RS00460
KIGMODEG_1	97538	121321	93	RS00465
KIGMODEG_1	97538	121321	93	RS00470
KIGMODEG_1	97538	121321	93	RS00475
KIGMODEG_1	97538	121321	93	aspA
KIGMODEG_1	97538	121321	93	RS00485
KIGMODEG_1	97538	121321	93	RS00490
KIGMODEG_1	97538	121321	93	RS00495
KIGMODEG_1	97538	121321	93	RS00505
KIGMODEG_1	97538	121321	93	RS00510
KIGMODEG_1	97538	121321	93	RS00515
KIGMODEG_1	97538	121321	93	cobN
KIGMODEG_1	97538	121321	93	RS00430
KIGMODEG_1	97538	121321	93	RS00500
KIGMODEG_1	99811	119278	82	RS00440
KIGMODEG_1	99811	119278	82	RS12190
KIGMODEG_1	99811	119278	82	RS00455
KIGMODEG_1	99811	119278	82	RS00460
KIGMODEG_1	99811	119278	82	RS00465
KIGMODEG_1	99811	119278	82	RS00470
KIGMODEG_1	99811	119278	82	RS00475
KIGMODEG_1	99811	119278	82	aspA
KIGMODEG_1	99811	119278	82	RS00485
KIGMODEG_1	99811	119278	82	RS00490
KIGMODEG_1	99811	119278	82	RS00495
KIGMODEG_1	99811	119278	82	RS00505
KIGMODEG_1	99811	119278	82	RS00510
KIGMODEG_1	99811	119278	82	RS00515
KIGMODEG_1	99811	119278	82	RS00500
KIGMODEG_1	99844	106363	36	RS00440
KIGMODEG_1	99844	106363	36	RS12190
KIGMODEG_1	99844	106363	36	RS00455
KIGMODEG_1	99844	106363	36	RS00460
KIGMODEG_1	99844	106363	36	RS00465
KIGMODEG_1	99844	106363	36	RS00470
KIGMODEG_1	105298	106396	9	RS00470
KIGMODEG_1	108343	108646	28	RS00475
KIGMODEG_1	120224	120481	13	cobN
KIGMODEG_1	120224	131414	151	cobN
KIGMODEG_1	120224	131414	151	RS00525
KIGMODEG_1	120224	131414	151	RS00530
KIGMODEG_1	120224	131414	151	RS00535
KIGMODEG_1	120224	131414	151	RS00540
KIGMODEG_1	120224	131414	151	RS00545
KIGMODEG_1	120224	131414	151	RS00550
KIGMODEG_1	120224	131414	151	RS00555
KIGMODEG_1	123411	146029	148	cobN
KIGMODEG_1	123411	146029	148	RS00525
KIGMODEG_1	123411	146029	148	RS00530
KIGMODEG_1	123411	146029	148	RS00535
KIGMODEG_1	123411	146029	148	RS00540
KIGMODEG_1	123411	146029	148	RS00545
KIGMODEG_1	123411	146029	148	RS00550
KIGMODEG_1	123411	146029	148	RS00560
KIGMODEG_1	123411	146029	148	RS00565
KIGMODEG_1	123411	146029	148	RS00570
KIGMODEG_1	123411	146029	148	RS00575
KIGMODEG_1	123411	146029	148	RS00580
KIGMODEG_1	123411	146029	148	RS00585
KIGMODEG_1	123411	146029	148	kdpA
KIGMODEG_1	123411	146029	148	kdpB
KIGMODEG_1	123411	146029	148	kdpC
KIGMODEG_1	123411	146029	148	RS00605
KIGMODEG_1	123411	146029	148	RS00610
KIGMODEG_1	123411	146029	148	RS00615
KIGMODEG_1	123411	146029	148	RS00555
KIGMODEG_1	124352	129238	32	RS00525
KIGMODEG_1	124352	129238	32	RS00530
KIGMODEG_1	124352	129238	32	RS00535
KIGMODEG_1	124352	129238	32	RS00540
KIGMODEG_1	124352	129238	32	RS00545
KIGMODEG_1	124990	135340	39	RS00525
KIGMODEG_1	124990	135340	39	RS00530
KIGMODEG_1	124990	135340	39	RS00535
KIGMODEG_1	124990	135340	39	RS00540
KIGMODEG_1	124990	135340	39	RS00545
KIGMODEG_1	124990	135340	39	RS00550
KIGMODEG_1	124990	135340	39	RS00560
KIGMODEG_1	124990	135340	39	RS00565
KIGMODEG_1	124990	135340	39	RS00570
KIGMODEG_1	124990	135340	39	RS00555
KIGMODEG_1	127174	136703	58	RS00535
KIGMODEG_1	127174	136703	58	RS00540
KIGMODEG_1	127174	136703	58	RS00545
KIGMODEG_1	127174	136703	58	RS00550
KIGMODEG_1	127174	136703	58	RS00560
KIGMODEG_1	127174	136703	58	RS00565				RS02660
KIGMODEG_1	127174	136703	58	RS00570				RS02730
KIGMODEG_1	127174	136703	58	RS00575				RS02735
KIGMODEG_1	127174	136703	58	RS00555				RS03030
KIGMODEG_1	127547	159032	124	RS00540				RS03035
KIGMODEG_1	127547	159032	124	RS00545				ettA
KIGMODEG_1	127547	159032	124	RS00550				RS13850
KIGMODEG_1	127547	159032	124	RS00560				RS03050
KIGMODEG_1	127547	159032	124	RS00565				RS03055
KIGMODEG_1	127547	159032	124	RS00570				RS03025
KIGMODEG_1	127547	159032	124	RS00575				RS13855
KIGMODEG_1	127547	159032	124	RS00580				ligA
KIGMODEG_1	127547	159032	124	RS00585				RS12465
KIGMODEG_1	127547	159032	124	kdpA				RS13460
KIGMODEG_1	127547	159032	124	kdpB				RS13465
KIGMODEG_1	127547	159032	124	kdpC				RS03180
KIGMODEG_1	127547	159032	124	RS00605				RS03185
KIGMODEG_1	127547	159032	124	RS00610				RS03200
KIGMODEG_1	127547	159032	124	RS00615				RS03210
KIGMODEG_1	127547	159032	124	RS13430				RS03215
KIGMODEG_1	127547	159032	124	RS13435				RS12475
KIGMODEG_1	127547	159032	124	RS00640				RS03220
KIGMODEG_1	127547	159032	124	RS00645				RS03225
KIGMODEG_1	127547	159032	124	RS00650				clpX
KIGMODEG_1	127547	159032	124	RS00655				RS03235
KIGMODEG_1	127547	159032	124	RS00660				RS03240
KIGMODEG_1	127547	159032	124	RS00665				RS03255
KIGMODEG_1	127547	159032	124	RS00670				RS03260
KIGMODEG_1	127547	159032	124	RS00675				pgl
KIGMODEG_1	127547	159032	124	RS00680				RS03270
KIGMODEG_1	127547	159032	124	RS00685				RS03275
KIGMODEG_1	127547	159032	124	RS00625				RS13860
KIGMODEG_1	127547	159032	124	RS00555				RS03280
KIGMODEG_1	128955	131414	31	RS00545				RS03285
KIGMODEG_1	128955	131414	31	RS00550				RS03290
KIGMODEG_1	128955	131414	31	RS00555				RS03295
KIGMODEG_1	129311	158286	117	RS00545				RS03300
KIGMODEG_1	129311	158286	117	RS00550				RS03305
KIGMODEG_1	129311	158286	117	RS00560				RS03310
KIGMODEG_1	129311	158286	117	RS00565				RS03315
KIGMODEG_1	129311	158286	117	RS00570				RS03325
KIGMODEG_1	129311	158286	117	RS00575				RS12485
KIGMODEG_1	129311	158286	117	RS00580				RS03330
KIGMODEG_1	129311	158286	117	RS00585				sufB
KIGMODEG_1	129311	158286	117	kdpA				sufD
KIGMODEG_1	129311	158286	117	kdpB				RS03345
KIGMODEG_1	129311	158286	117	kdpC				sufC
KIGMODEG_1	129311	158286	117	RS00605				RS03355
KIGMODEG_1	129311	158286	117	RS00610				RS03360
KIGMODEG_1	129311	158286	117	RS00615				RS03365
KIGMODEG_1	129311	158286	117	RS13430				RS03370
KIGMODEG_1	129311	158286	117	RS13435				valS
KIGMODEG_1	129311	158286	117	RS00640				RS03320
KIGMODEG_1	129311	158286	117	RS00645				RS03385
KIGMODEG_1	129311	158286	117	RS00650				RS03390
KIGMODEG_1	129311	158286	117	RS00655				RS03395
KIGMODEG_1	129311	158286	117	RS00660				RS12495
KIGMODEG_1	129311	158286	117	RS00665				fabG
KIGMODEG_1	129311	158286	117	RS00670				fabI
KIGMODEG_1	129311	158286	117	RS00675				RS03420
KIGMODEG_1	129311	158286	117	RS00680				RS03425
KIGMODEG_1	129311	158286	117	RS00625				RS03430
KIGMODEG_1	129311	158286	117	RS00555				RS03435
KIGMODEG_1	129598	136860	98	RS00545				RS03400
KIGMODEG_1	129598	136860	98	RS00550				RS03465
KIGMODEG_1	129598	136860	98	RS00560				rpsB
KIGMODEG_1	129598	136860	98	RS00565				RS03475
KIGMODEG_1	129598	136860	98	RS00570				RS03480
KIGMODEG_1	129598	136860	98	RS00575				frr
KIGMODEG_1	129598	136860	98	RS00555				RS03490
KIGMODEG_1	129902	146029	93	RS00545				RS13800
KIGMODEG_1	129902	146029	93	RS00550				rlmN
KIGMODEG_1	129902	146029	93	RS00560				RS03500
KIGMODEG_1	129902	146029	93	RS00565				RS03535
KIGMODEG_1	129902	146029	93	RS00570				RS03540
KIGMODEG_1	129902	146029	93	RS00575				RS03580
KIGMODEG_1	129902	146029	93	RS00580				RS03585
KIGMODEG_1	129902	146029	93	RS00585				RS03590
KIGMODEG_1	129902	146029	93	kdpA				RS03595
KIGMODEG_1	129902	146029	93	kdpB				rimP
KIGMODEG_1	129902	146029	93	kdpC				nusA
KIGMODEG_1	129902	146029	93	RS00605				RS12510
KIGMODEG_1	129902	146029	93	RS00610				infB
KIGMODEG_1	129902	146029	93	RS00615				RS03615
KIGMODEG_1	129902	146029	93	RS00555				RS03620
KIGMODEG_1	136873	137197	30	RS00575				RS03625
KIGMODEG_1	145676	152666	33	RS00615				RS03635
KIGMODEG_1	145676	152666	33	RS13430				RS03640
KIGMODEG_1	145676	152666	33	RS13435				RS03645
KIGMODEG_1	145676	152666	33	RS00640				RS03650
KIGMODEG_1	145676	152666	33	RS00645				srlA
KIGMODEG_1	145676	152666	33	RS00650				RS03660
KIGMODEG_1	145676	152666	33	RS00655				RS03665
KIGMODEG_1	145676	152666	33	RS00660				rbfA
KIGMODEG_1	145676	152666	33	RS00665				RS03670
KIGMODEG_1	145676	152666	33	RS00625				RS03675
KIGMODEG_1	146314	151904	8	RS13430				truB
KIGMODEG_1	146314	151904	8	RS13435				RS03700
KIGMODEG_1	146314	151904	8	RS00640				rpsO
KIGMODEG_1	146314	151904	8	RS00645				RS03715
KIGMODEG_1	146314	151904	8	RS00650				RS03720
KIGMODEG_1	146314	151904	8	RS00655				RS03725
KIGMODEG_1	146314	151904	8	RS00625				RS13865
KIGMODEG_1	146314	151904	9	RS13430				RS03730
KIGMODEG_1	146314	151904	9	RS13435				RS03735
KIGMODEG_1	146314	151904	9	RS00640				RS03740
KIGMODEG_1	146314	151904	9	RS00645				RS03745
KIGMODEG_1	146314	151904	9	RS00650				RS03750
KIGMODEG_1	146314	151904	9	RS00655				coaD
KIGMODEG_1	146314	151904	9	RS00625				RS12530
KIGMODEG_1	152655	161119	38	RS00665				RS03760
KIGMODEG_1	152655	161119	38	RS00670				RS03765
KIGMODEG_1	152655	161119	38	RS00675				RS03770
KIGMODEG_1	152655	161119	38	RS00680				RS03775
KIGMODEG_1	152655	161119	38	RS00685				RS03780
KIGMODEG_1	152655	161119	38	RS00690				RS13635
KIGMODEG_1	152655	161119	38	RS00695				RS13640
KIGMODEG_1	162117	173456	118	RS00695				RS03800
KIGMODEG_1	162117	173456	118	RS00700				RS03805
KIGMODEG_1	162117	173456	118	RS00715				RS03810
KIGMODEG_1	162117	173456	118	RS00720				RS03710
KIGMODEG_1	162117	173456	118	RS00725				RS13630
KIGMODEG_1	162117	173456	118	RS00730				RS03815
KIGMODEG_1	162117	173456	118	RS00735				RS03820
KIGMODEG_1	162117	173456	118	RS00740				RS03825
KIGMODEG_1	162117	173456	118	RS00745				RS03830
KIGMODEG_1	162117	173456	118	RS00750				RS03835
KIGMODEG_1	162117	173456	118	RS00710				rpmF
KIGMODEG_1	166819	178218	43	RS00720				RS03845
KIGMODEG_1	166819	178218	43	RS00725				mutM
KIGMODEG_1	166819	178218	43	RS00730				RS03935
KIGMODEG_1	166819	178218	43	RS00735				rplS
KIGMODEG_1	166819	178218	43	RS00740				lepB
KIGMODEG_1	166819	178218	43	RS00745				RS03950
KIGMODEG_1	166819	178218	43	RS00750				RS03955
KIGMODEG_1	166819	178218	43	RS00755				RS03960
KIGMODEG_1	166819	178218	43	RS00760				dprA
KIGMODEG_1	166819	178218	43	RS00765				RS12550
KIGMODEG_1	166819	178218	43	pfkB				RS03975
KIGMODEG_1	170040	174692	68	RS00740				RS03965
KIGMODEG_1	170040	174692	68	RS00745				RS03980
KIGMODEG_1	170040	174692	68	RS00750				RS03985
KIGMODEG_1	170040	174692	68	RS00755				RS03990
KIGMODEG_1	170277	180436	46	RS00740				RS03995
KIGMODEG_1	170277	180436	46	RS00745				RS04000
KIGMODEG_1	170277	180436	46	RS00750				RS04005
KIGMODEG_1	170277	180436	46	RS00755				RS04010
KIGMODEG_1	170277	180436	46	RS00760				RS04015
KIGMODEG_1	170277	180436	46	RS00765				RS04020
KIGMODEG_1	170277	180436	46	pfkB				RS04025
KIGMODEG_1	170277	180436	46	RS12220				RS04030
KIGMODEG_1	170277	180436	46	RS00775				RS04035
KIGMODEG_1	170277	180436	46	RS00780				RS04040
KIGMODEG_1	175144	184916	35	RS00755				RS04160
KIGMODEG_1	175144	184916	35	RS00760				RS13870
KIGMODEG_1	175144	184916	35	RS00765				RS13875
KIGMODEG_1	175144	184916	35	pfkB				RS04170
KIGMODEG_1	175144	184916	35	RS12220				hisF
KIGMODEG_1	175144	184916	35	RS00775				RS04235
KIGMODEG_1	175144	184916	35	RS00785				RS04355
KIGMODEG_1	175144	184916	35	RS12225				RS04360
KIGMODEG_1	175144	184916	35	wecB				RS04365
KIGMODEG_1	175144	184916	35	RS00780				prfB
KIGMODEG_1	186104	186351	23	RS00805				ftsE
KIGMODEG_1	186104	186351	23	RS00810				RS04380
KIGMODEG_1	187203	187575	40	RS00810				smpB
KIGMODEG_1	194412	194690	22	RS00855				argC
KIGMODEG_1	194517	194690	22	RS00855				RS04415
KIGMODEG_1	194522	194690	21	RS00855				RS04420
KIGMODEG_1	225603	242787	80	RS01010				ssrA
KIGMODEG_1	225603	242787	80	RS01015				RS13660
KIGMODEG_1	225603	242787	80	RS01020				RS13485
KIGMODEG_1	225603	242787	80	RS01030				RS13490
KIGMODEG_1	225603	242787	80	RS01035				RS04440
KIGMODEG_1	225603	242787	80	RS01040				RS12610
KIGMODEG_1	225603	242787	80	RS01045				RS12615
KIGMODEG_1	225603	242787	80	RS01050				RS13495
KIGMODEG_1	225603	242787	80	cydC				RS12625
KIGMODEG_1	225603	242787	80	cydD				RS12630
KIGMODEG_1	225603	242787	80	cydB				camp1
KIGMODEG_1	225603	242787	80	RS01070				RS04425
KIGMODEG_1	225603	242787	80	RS01075				RS04460
KIGMODEG_1	225603	242787	80	RS01080				RS04465
KIGMODEG_1	225603	242787	80	RS01025				RS04470
KIGMODEG_1	226814	239142	64	RS01020				RS04475
KIGMODEG_1	226814	239142	64	RS01030				RS04480
KIGMODEG_1	226814	239142	64	RS01035				raiA
KIGMODEG_1	226814	239142	64	RS01040				secA
KIGMODEG_1	226814	239142	64	RS01045				RS12640
KIGMODEG_1	226814	239142	64	RS01050				RS04495
KIGMODEG_1	226814	239142	64	cydC				RS04505
KIGMODEG_1	226814	239142	64	cydD				RS04510
KIGMODEG_1	226814	239142	64	cydB				trpS
KIGMODEG_1	226814	239142	64	RS01070				RS04520
KIGMODEG_1	226814	239142	64	RS01025				RS04525
KIGMODEG_1	234874	240585	51	cydC				RS04530
KIGMODEG_1	234874	240585	51	cydD				RS04535
KIGMODEG_1	234874	240585	51	cydB				RS04540
KIGMODEG_1	234874	240585	51	RS01070				RS04545
KIGMODEG_1	234874	240585	51	RS01075				RS04500
KIGMODEG_1	238230	246037	16	cydB				nudC
KIGMODEG_1	238230	246037	16	RS01070				RS04550
KIGMODEG_1	238230	246037	16	RS01075				recD
KIGMODEG_1	238230	246037	16	RS01080				RS04565
KIGMODEG_1	238230	246037	16	RS01085				RS04570
KIGMODEG_1	249625	255493	50	RS01105				RS04575
KIGMODEG_1	249625	255493	50	RS01110				RS04580
KIGMODEG_1	249625	255493	50	pknB				RS04585
KIGMODEG_1	249625	255493	50	RS01120				RS04590
KIGMODEG_1	249625	255493	50	RS01125				RS04595
KIGMODEG_1	249699	254371	32	RS01105				RS04600
KIGMODEG_1	249699	254371	32	RS01110				RS04605
KIGMODEG_1	249699	254371	32	pknB				RS04610
KIGMODEG_1	249699	254371	32	RS01120				RS12645
KIGMODEG_1	249699	254371	32	RS01125				RS04615
KIGMODEG_1	250051	267898	275	RS01110				RS04620
KIGMODEG_1	250051	267898	275	pknB				RS12650
KIGMODEG_1	250051	267898	275	RS01120				RS12665
KIGMODEG_1	250051	267898	275	RS01125				RS12670
KIGMODEG_1	250051	267898	275	RS01130				RS04630
KIGMODEG_1	250051	267898	275	RS01135				RS04635
KIGMODEG_1	250051	267898	275	RS01140				RS04640
KIGMODEG_1	250051	267898	275	RS01145				RS04645
KIGMODEG_1	250051	267898	275	RS01150				RS04650
KIGMODEG_1	250051	267898	275	RS01155				RS04655
KIGMODEG_1	250051	267898	275	RS01160				serA
KIGMODEG_1	250051	267898	275	RS13595				RS04665
KIGMODEG_1	250051	267898	275	RS01180				RS04670
KIGMODEG_1	250051	267898	275	RS01185				aroA
KIGMODEG_1	250051	267898	275	RS01165				RS04685
KIGMODEG_1	250080	270053	277	RS01110				rsgA
KIGMODEG_1	250080	270053	277	pknB				RS04690
KIGMODEG_1	250080	270053	277	RS01120				RS04695
KIGMODEG_1	250080	270053	277	RS01125				RS04700
KIGMODEG_1	250080	270053	277	RS01130				RS04705
KIGMODEG_1	250080	270053	277	RS01135				RS04710
KIGMODEG_1	250080	270053	277	RS01140				RS13890
KIGMODEG_1	250080	270053	277	RS01145				RS04720
KIGMODEG_1	250080	270053	277	RS01150				RS04740
KIGMODEG_1	250080	270053	277	RS01155				RS04745
KIGMODEG_1	250080	270053	277	RS01160				rho
KIGMODEG_1	250080	270053	277	RS13595				rpmE
KIGMODEG_1	250080	270053	277	RS01180				RS04750
KIGMODEG_1	250080	270053	277	RS01185				prfA
KIGMODEG_1	250080	270053	277	RS01190				prmC
KIGMODEG_1	250080	270053	277	RS01195				RS04775
KIGMODEG_1	250080	270053	277	RS01165				RS04780
KIGMODEG_1	260363	270112	105	RS01150				RS04785
KIGMODEG_1	260363	270112	105	RS01155				RS04790
KIGMODEG_1	260363	270112	105	RS01160				atpB
KIGMODEG_1	260363	270112	105	RS13595				atpE
KIGMODEG_1	260363	270112	105	RS01180				RS04850
KIGMODEG_1	260363	270112	105	RS01185				RS04860
KIGMODEG_1	260363	270112	105	RS01190				arfB
KIGMODEG_1	260363	270112	105	RS01195				RS04880
KIGMODEG_1	260363	270112	105	RS01165				RS04885
KIGMODEG_1	262801	266196	84	RS13595				lpdA
KIGMODEG_1	262801	266196	84	RS01165				RS04895
KIGMODEG_1	262801	270219	91	RS13595				pdxY
KIGMODEG_1	262801	270219	91	RS01180				RS04905
KIGMODEG_1	262801	270219	91	RS01185				RS04910
KIGMODEG_1	262801	270219	91	RS01190				RS04915
KIGMODEG_1	262801	270219	91	RS01195				lnt
KIGMODEG_1	262801	270219	91	RS01165				RS04925
KIGMODEG_1	266420	270871	18	RS13595				RS04930
KIGMODEG_1	266420	270871	18	RS01180				RS04935
KIGMODEG_1	266420	270871	18	RS01185				RS04940
KIGMODEG_1	266420	270871	18	RS01190				RS04945
KIGMODEG_1	266420	270871	18	RS01195				RS04950
KIGMODEG_1	266420	270871	18	RS01200				deoC
KIGMODEG_1	266530	269715	38	RS13595				fucP
KIGMODEG_1	266530	269715	38	RS01180				RS04965
KIGMODEG_1	266530	269715	38	RS01185				rbsK
KIGMODEG_1	266530	269715	38	RS01190				RS04975
KIGMODEG_1	266530	269715	38	RS01195				der
KIGMODEG_1	266550	270125	45	RS13595				cmk
KIGMODEG_1	266550	270125	45	RS01180				RS04990
KIGMODEG_1	266550	270125	45	RS01185				RS04995
KIGMODEG_1	266550	270125	45	RS01190				prcA
KIGMODEG_1	266550	270125	45	RS01195				prcB
KIGMODEG_1	266550	276189	52	RS13595				RS05015
KIGMODEG_1	266550	276189	52	RS01180				RS05020
KIGMODEG_1	266550	276189	52	RS01185				RS05030
KIGMODEG_1	266550	276189	52	RS01190				RS05180
KIGMODEG_1	266550	276189	52	RS01195				RS05185
KIGMODEG_1	266550	276189	52	RS01200				RS05190
KIGMODEG_1	266550	276189	52	RS01205				RS05195
KIGMODEG_1	266550	276189	52	RS01210				RS05200
KIGMODEG_1	268407	274877	16	RS01190				RS05205
KIGMODEG_1	268407	274877	16	RS01195				RS05210
KIGMODEG_1	268407	274877	16	RS01200				ruvB
KIGMODEG_1	268407	274877	16	RS01205				ruvA
KIGMODEG_1	269675	270131	37	RS01195				ruvC
KIGMODEG_1	269880	270795	6	RS01195				RS05255
KIGMODEG_1	269880	270795	6	RS01200				priA
KIGMODEG_1	270279	270348	10	.				hisH
KIGMODEG_1	270297	270360	10	.				hisB
KIGMODEG_1	273516	281300	13	RS01205				RS05275
KIGMODEG_1	273516	281300	13	RS01210				hisD
KIGMODEG_1	273516	281300	13	RS01215				RS05285
KIGMODEG_1	273516	281300	13	RS01220				dnaE
KIGMODEG_1	273516	281300	13	ffs				RS05295
KIGMODEG_1	273516	281300	13	RS01225				RS05300
KIGMODEG_1	273516	281300	13	RS01235				RS05305
KIGMODEG_1	273516	281300	13	RS01230				RS05310
KIGMODEG_1	285463	288425	31	RS01255				RS05320
KIGMODEG_1	285463	288425	31	RS01260				RS05325
KIGMODEG_1	285463	288425	31	RS01265				RS05330
KIGMODEG_1	285463	288425	34	RS01255				RS05335
KIGMODEG_1	285463	288425	34	RS01260				murQ
KIGMODEG_1	285463	288425	34	RS01265				RS05345
KIGMODEG_1	285492	288416	49	RS01255				RS05350
KIGMODEG_1	285492	288416	49	RS01260				pbp4b
KIGMODEG_1	285492	288416	49	RS01265				RS05360
KIGMODEG_1	304383	304803	41	RS01345				RS05365
KIGMODEG_1	304383	304803	41	RS01350				RS05315
KIGMODEG_1	325838	333701	100	RS01455				treS
KIGMODEG_1	325838	333701	100	RS01460				RS05480
KIGMODEG_1	325838	333701	100	RS01470				glgB
KIGMODEG_1	325838	333701	100	RS01475				RS05490
KIGMODEG_1	325838	333701	100	RS01480				RS05495
KIGMODEG_1	325838	333701	100	RS01485				RS05470
KIGMODEG_1	325838	333701	100	RS01490				RS05500
KIGMODEG_1	325838	333701	100	RS01465				RS05505
KIGMODEG_1	325878	333393	78	RS01455				RS05510
KIGMODEG_1	325878	333393	78	RS01460				RS05515
KIGMODEG_1	325878	333393	78	RS01470				RS05520
KIGMODEG_1	325878	333393	78	RS01475				RS05525
KIGMODEG_1	325878	333393	78	RS01480				nucS
KIGMODEG_1	325878	333393	78	RS01485				RS05535
KIGMODEG_1	325878	333393	78	RS01490				RS05540
KIGMODEG_1	325878	333393	78	RS01465				RS12730
KIGMODEG_1	325878	333393	81	RS01455				RS05545
KIGMODEG_1	325878	333393	81	RS01460				RS05550
KIGMODEG_1	325878	333393	81	RS01470				RS05555
KIGMODEG_1	325878	333393	81	RS01475				RS05560
KIGMODEG_1	325878	333393	81	RS01480				RS05565
KIGMODEG_1	325878	333393	81	RS01485				RS05660
KIGMODEG_1	325878	333393	81	RS01490				RS05665
KIGMODEG_1	325878	333393	81	RS01465				RS05750
KIGMODEG_1	335494	339508	69	dacB				RS05755
KIGMODEG_1	335494	339508	69	tilS				RS05760
KIGMODEG_1	335494	339508	69	hpt				RS05765
KIGMODEG_1	335494	339508	69	ftsH				dut
KIGMODEG_1	346694	350076	34	folP				RS05770
KIGMODEG_1	346694	350076	34	folB				nrdR
KIGMODEG_1	346694	350076	34	folK				RS05925
KIGMODEG_1	346694	350076	34	RS01580				RS05930
KIGMODEG_1	346694	350076	34	RS01585				RS05935
KIGMODEG_1	346694	350076	34	RS01590				hflX
KIGMODEG_1	346694	350076	34	folP				RS05945
KIGMODEG_1	346694	350076	34	folB				miaA
KIGMODEG_1	346694	350076	34	folK				RS05955
KIGMODEG_1	346694	350076	34	RS01580				miaB
KIGMODEG_1	346694	350076	34	RS01585				rimO
KIGMODEG_1	346694	350076	34	RS01590				RS06020
KIGMODEG_1	347381	350363	33	folP				carB
KIGMODEG_1	347381	350363	33	folB				RS06085
KIGMODEG_1	347381	350363	33	folK				aceE
KIGMODEG_1	347381	350363	33	RS01580				RS06095
KIGMODEG_1	347381	350363	33	RS01585				RS06100
KIGMODEG_1	347381	350363	33	RS01590				RS06105
KIGMODEG_1	355877	365460	52	RS01610				RS06145
KIGMODEG_1	355877	365460	52	RS01615				RS06150
KIGMODEG_1	355877	365460	52	RS01620				RS06155
KIGMODEG_1	355877	365460	52	RS01625				RS06160
KIGMODEG_1	355877	365460	52	RS01630				RS06165
KIGMODEG_1	355877	365460	52	RS01640				RS06260
KIGMODEG_1	355877	365460	52	RS01645				RS06265
KIGMODEG_1	355877	365460	52	RS01650				dusB
KIGMODEG_1	355877	365460	52	RS01655				bluB
KIGMODEG_1	355877	365460	52	RS01660				RS06280
KIGMODEG_1	355877	365460	52	RS01635				RS06290
KIGMODEG_1	366156	366565	35	RS01665				RS06295
KIGMODEG_1	369157	381983	232	RS01680				RS06300
KIGMODEG_1	369157	381983	232	RS01685				RS06305
KIGMODEG_1	369157	381983	232	RS01690				RS06310
KIGMODEG_1	369157	381983	232	RS01695				RS06315
KIGMODEG_1	369157	381983	232	hemL				recO
KIGMODEG_1	369157	381983	232	hemB				RS06325
KIGMODEG_1	369157	381983	232	RS01710				RS06330
KIGMODEG_1	369157	381983	232	hemC				leuA
KIGMODEG_1	369157	381983	232	hemE				RS06285
KIGMODEG_1	369157	381983	232	RS01730				RS06340
KIGMODEG_1	369157	381983	232	hemH				era
KIGMODEG_1	369157	381983	232	RS01720				RS06350
KIGMODEG_1	369429	381965	185	RS01680				ybeY
KIGMODEG_1	369429	381965	185	RS01685				RS06365
KIGMODEG_1	369429	381965	185	RS01690				RS06370
KIGMODEG_1	369429	381965	185	RS01695				pip
KIGMODEG_1	369429	381965	185	hemL				RS06380
KIGMODEG_1	369429	381965	185	hemB				RS06385
KIGMODEG_1	369429	381965	185	RS01710				RS06390
KIGMODEG_1	369429	381965	185	hemC				RS06395
KIGMODEG_1	369429	381965	185	hemE				RS06400
KIGMODEG_1	369429	381965	185	RS01730				tgt
KIGMODEG_1	369429	381965	185	hemH				RS06360
KIGMODEG_1	369429	381965	185	RS01720				RS06410
KIGMODEG_1	369594	378339	191	RS01685				RS06415
KIGMODEG_1	369594	378339	191	RS01690				RS06420
KIGMODEG_1	369594	378339	191	RS01695				RS06425
KIGMODEG_1	369594	378339	191	hemL				RS06430
KIGMODEG_1	369594	378339	191	hemB				RS06440
KIGMODEG_1	369594	378339	191	RS01710				RS06445
KIGMODEG_1	369594	378339	191	hemC				RS06435
KIGMODEG_1	369594	378339	191	hemE				dnaJ
KIGMODEG_1	369594	378339	191	RS01720				hrcA
KIGMODEG_1	369668	370286	21	RS01685				RS06460
KIGMODEG_1	369668	370286	21	RS01690				RS06465
KIGMODEG_1	372506	381010	25	hemL				RS06470
KIGMODEG_1	372506	381010	25	hemB				RS06475
KIGMODEG_1	372506	381010	25	RS01710				RS12800
KIGMODEG_1	372506	381010	25	hemC				RS13680
KIGMODEG_1	372506	381010	25	hemE				RS06480
KIGMODEG_1	372506	381010	25	RS01730				RS06485
KIGMODEG_1	372506	381010	25	hemH				RS13685
KIGMODEG_1	372506	381010	25	RS01720				RS13895
KIGMODEG_1	374275	374473	20	RS01710				RS06495
KIGMODEG_1	374689	375195	35	RS01710				RS06500
KIGMODEG_1	374689	375195	35	hemC				RS06505
KIGMODEG_1	375777	376306	37	RS01720				RS06510
KIGMODEG_1	378914	381983	52	RS01730				RS06515
KIGMODEG_1	378914	381983	52	hemH				menD
KIGMODEG_1	390246	410005	108	RS13440				RS06535
KIGMODEG_1	390246	410005	108	RS01780				rpsT
KIGMODEG_1	390246	410005	108	proC				holA
KIGMODEG_1	390246	410005	108	RS01790				RS06550
KIGMODEG_1	390246	410005	108	RS01795				RS06555
KIGMODEG_1	390246	410005	108	RS01805				RS06560
KIGMODEG_1	390246	410005	108	RS01810				RS06565
KIGMODEG_1	390246	410005	108	RS01815				RS06570
KIGMODEG_1	390246	410005	108	RS01820				RS06580
KIGMODEG_1	390246	410005	108	ccsB				RS06585
KIGMODEG_1	390246	410005	108	RS01830				RS06590
KIGMODEG_1	390246	410005	108	RS01835				RS06595
KIGMODEG_1	390246	410005	108	RS01840				thiE
KIGMODEG_1	390246	410005	108	RS13785				thiM
KIGMODEG_1	390246	410005	108	RS13605				RS12815
KIGMODEG_1	390246	410005	108	RS01850				RS06575
KIGMODEG_1	390246	410005	108	RS01855				RS06615
KIGMODEG_1	390246	410005	108	RS12335				RS06620
KIGMODEG_1	390246	410005	108	RS01860				RS06625
KIGMODEG_1	390246	410005	108	RS01865				RS06630
KIGMODEG_1	390246	410005	108	RS01870				RS06635
KIGMODEG_1	390246	410005	108	RS01875				RS06640
KIGMODEG_1	390246	410005	108	RS01800				RS06645
KIGMODEG_1	392286	400023	55	RS01790				RS06650
KIGMODEG_1	392286	400023	55	RS01795				RS13695
KIGMODEG_1	392286	400023	55	RS01805				RS06655
KIGMODEG_1	392286	400023	55	RS01810				RS06660
KIGMODEG_1	392286	400023	55	RS01815				RS06740
KIGMODEG_1	392286	400023	55	RS01820				RS13700
KIGMODEG_1	392286	400023	55	ccsB				RS06745
KIGMODEG_1	392286	400023	55	RS01830				RS06750
KIGMODEG_1	392286	400023	55	RS01800				RS12835
KIGMODEG_1	396477	410005	137	RS01815				RS06755
KIGMODEG_1	396477	410005	137	RS01820				RS06760
KIGMODEG_1	396477	410005	137	ccsB				RS06765
KIGMODEG_1	396477	410005	137	RS01830				RS06770
KIGMODEG_1	396477	410005	137	RS01835				RS06780
KIGMODEG_1	396477	410005	137	RS01840				RS06785
KIGMODEG_1	396477	410005	137	RS13785				rsfS
KIGMODEG_1	396477	410005	137	RS13605				RS06795
KIGMODEG_1	396477	410005	137	RS01850				RS06805
KIGMODEG_1	396477	410005	137	RS01855				RS06775
KIGMODEG_1	396477	410005	137	RS12335				RS06820
KIGMODEG_1	396477	410005	137	RS01860				RS06825
KIGMODEG_1	396477	410005	137	RS01865				RS06830
KIGMODEG_1	396477	410005	137	RS01870				rpmA
KIGMODEG_1	396477	410005	137	RS01875				rplU
KIGMODEG_1	396478	400235	32	RS01815				RS06845
KIGMODEG_1	396478	400235	32	RS01820				RS06850
KIGMODEG_1	396478	400235	32	ccsB				RS06855
KIGMODEG_1	396478	400235	32	RS01830				RS06865
KIGMODEG_1	422943	449669	257	ptsP				RS06870
KIGMODEG_1	422943	449669	257	RS01945				RS06875
KIGMODEG_1	422943	449669	257	ispD				secG
KIGMODEG_1	422943	449669	257	RS01960				RS06885
KIGMODEG_1	422943	449669	257	RS01965				ndk
KIGMODEG_1	422943	449669	257	RS01970				RS06920
KIGMODEG_1	422943	449669	257	RS01975				RS06925
KIGMODEG_1	422943	449669	257	RS01980				RS06930
KIGMODEG_1	422943	449669	257	RS01985				RS06940
KIGMODEG_1	422943	449669	257	phoU				RS06945
KIGMODEG_1	422943	449669	257	RS01995				RS06950
KIGMODEG_1	422943	449669	257	RS02000				uvrB
KIGMODEG_1	422943	449669	257	RS02005				RS06960
KIGMODEG_1	422943	449669	257	RS02010				RS13710
KIGMODEG_1	422943	449669	257	RS02015				RS06970
KIGMODEG_1	422943	449669	257	RS02020				RS06975
KIGMODEG_1	422943	449669	257	RS02025				RS06980
KIGMODEG_1	422943	449669	257	RS02030				RS12855
KIGMODEG_1	422943	449669	257	RS02035				RS12865
KIGMODEG_1	422943	449669	257	eda				RS06985
KIGMODEG_1	422943	449669	257	RS13840				RS06990
KIGMODEG_1	422943	449669	257	RS13845				uvrA
KIGMODEG_1	422943	449669	257	RS13615				RS06995
KIGMODEG_1	422943	449669	257	RS13620				RS07005
KIGMODEG_1	422943	449669	257	RS13445				RS07010
KIGMODEG_1	422943	449669	257	RS02065				RS07015
KIGMODEG_1	422943	449669	257	rlmB				RS13900
KIGMODEG_1	422943	449669	257	RS02075				RS07025
KIGMODEG_1	422943	449669	257	RS02080				RS07030
KIGMODEG_1	422943	449669	257	RS02085				RS07000
KIGMODEG_1	422943	449669	257	RS01955				RS07035
KIGMODEG_1	422943	449669	257	RS02050				RS07040
KIGMODEG_1	422972	430573	154	ptsP				RS07045
KIGMODEG_1	422972	430573	154	RS01945				RS07050
KIGMODEG_1	422972	430573	154	ispD				RS07060
KIGMODEG_1	422972	430573	154	RS01960				RS07070
KIGMODEG_1	422972	430573	154	RS01965				RS07075
KIGMODEG_1	422972	430573	154	RS01970				RS07080
KIGMODEG_1	422972	430573	154	RS01975				rpsA
KIGMODEG_1	422972	430573	154	RS01980				RS07195
KIGMODEG_1	422972	430573	154	RS01985				RS07200
KIGMODEG_1	422972	430573	154	phoU				RS07205
KIGMODEG_1	422972	430573	154	RS01955				rsmH
KIGMODEG_1	435044	455170	873	RS02020				mraZ
KIGMODEG_1	435044	455170	873	RS02025				RS07225
KIGMODEG_1	435044	455170	873	RS02030				RS07230
KIGMODEG_1	435044	455170	873	RS02035				RS07235
KIGMODEG_1	435044	455170	873	eda				gcvT
KIGMODEG_1	435044	455170	873	RS13840				gcvH
KIGMODEG_1	435044	455170	873	RS13845				gcvP
KIGMODEG_1	435044	455170	873	RS13615				RS07255
KIGMODEG_1	435044	455170	873	RS13620				RS07260
KIGMODEG_1	435044	455170	873	RS13445				RS07265
KIGMODEG_1	435044	455170	873	RS02065				RS07270
KIGMODEG_1	435044	455170	873	rlmB				RS07275
KIGMODEG_1	435044	455170	873	RS02075				RS07280
KIGMODEG_1	435044	455170	873	RS02080				RS07285
KIGMODEG_1	435044	455170	873	RS02085				RS07290
KIGMODEG_1	435044	455170	873	RS02090				RS07300
KIGMODEG_1	435044	455170	873	RS02095				RS07305
KIGMODEG_1	435044	455170	873	RS02100				RS07310
KIGMODEG_1	435044	455170	873	RS02105				RS07315
KIGMODEG_1	435044	455170	873	amaP				RS07320
KIGMODEG_1	435044	455170	873	RS02115				RS07325
KIGMODEG_1	435044	455170	873	RS02120				RS07330
KIGMODEG_1	435044	455170	873	RS02125				RS07335
KIGMODEG_1	435044	455170	873	RS02050				RS07340
KIGMODEG_1	438829	439528	75	RS02035				RS07345
KIGMODEG_1	438829	439591	28	RS02035				RS07350
KIGMODEG_1	447513	449678	35	rlmB				RS12895
KIGMODEG_1	447513	449678	35	RS02075				RS07355
KIGMODEG_1	447513	449678	35	RS02080				RS07360
KIGMODEG_1	447513	449678	35	RS02085				RS07365
KIGMODEG_1	447735	453776	86	rlmB				RS07370
KIGMODEG_1	447735	453776	86	RS02075				RS07375
KIGMODEG_1	447735	453776	86	RS02080				RS07385
KIGMODEG_1	447735	453776	86	RS02085				RS07390
KIGMODEG_1	447735	453776	86	RS02090				RS07395
KIGMODEG_1	447735	453776	86	RS02095				RS07400
KIGMODEG_1	447735	453776	86	RS02100				RS07405
KIGMODEG_1	447735	453776	86	RS02105				RS07410
KIGMODEG_1	447735	453776	86	amaP				RS07220
KIGMODEG_1	447735	453776	86	RS02115				RS07295
KIGMODEG_1	447735	453776	87	rlmB				RS07380
KIGMODEG_1	447735	453776	87	RS02075				RS07415
KIGMODEG_1	447735	453776	87	RS02080				RS07420
KIGMODEG_1	447735	453776	87	RS02085				RS07425
KIGMODEG_1	447735	453776	87	RS02090				RS07430
KIGMODEG_1	447735	453776	87	RS02095				RS07435
KIGMODEG_1	447735	453776	87	RS02100				RS07440
KIGMODEG_1	447735	453776	87	RS02105				RS07445
KIGMODEG_1	447735	453776	87	amaP				RS07450
KIGMODEG_1	447735	453776	87	RS02115				ctaD
KIGMODEG_1	447786	448044	27	rlmB				coxB
KIGMODEG_1	447786	448044	27	RS02075				erpA
KIGMODEG_1	475340	475947	50	RS12365				RS07470
KIGMODEG_1	482685	490887	82	cobJ				sucB
KIGMODEG_1	482685	490887	82	RS02270				lipB
KIGMODEG_1	482685	490887	82	RS02275				RS07510
KIGMODEG_1	482685	490887	82	RS13450				RS07515
KIGMODEG_1	482685	490887	82	RS02285				lipA
KIGMODEG_1	482685	490887	82	RS02290				RS12900
KIGMODEG_1	482685	490887	82	RS02295				RS07525
KIGMODEG_1	482685	490887	82	RS02300				camp2
KIGMODEG_1	482685	494768	84	cobJ				RS07535
KIGMODEG_1	482685	494768	84	RS02270				RS07545
KIGMODEG_1	482685	494768	84	RS02275				RS07550
KIGMODEG_1	482685	494768	84	RS13450				RS07555
KIGMODEG_1	482685	494768	84	RS02285				RS07560
KIGMODEG_1	482685	494768	84	RS02290				RS07565
KIGMODEG_1	482685	494768	84	RS02295				RS07540
KIGMODEG_1	482685	494768	84	RS02305				RS07570
KIGMODEG_1	482685	494768	84	RS02310				RS07575
KIGMODEG_1	482685	494768	84	RS02315				RS07580
KIGMODEG_1	482685	494768	84	cbiQ				RS07590
KIGMODEG_1	482685	494768	84	RS02300				RS13530
KIGMODEG_1	482709	490831	73	cobJ				RS13520
KIGMODEG_1	482709	490831	73	RS02270				RS07630
KIGMODEG_1	482709	490831	73	RS02275				RS07635
KIGMODEG_1	482709	490831	73	RS13450				RS07640
KIGMODEG_1	482709	490831	73	RS02285				RS07645
KIGMODEG_1	482709	490831	73	RS02290				RS07650
KIGMODEG_1	482709	490831	73	RS02295				RS07685
KIGMODEG_1	482709	490831	73	RS02300				RS07695
KIGMODEG_1	486666	490703	25	RS02275				RS07700
KIGMODEG_1	486666	490703	25	RS13450				RS07705
KIGMODEG_1	486666	490703	25	RS02285				rnpB
KIGMODEG_1	486666	490703	25	RS02290				RS07710
KIGMODEG_1	486666	490703	25	RS02295				RS12920
KIGMODEG_1	490906	492189	45	RS02305				RS07715
KIGMODEG_1	490906	492189	45	RS02300				RS07690
KIGMODEG_1	495456	516903	95	RS02325				RS07720
KIGMODEG_1	495456	516903	95	RS02330				RS07725
KIGMODEG_1	495456	516903	95	cbiT				RS07730
KIGMODEG_1	495456	516903	95	cobO				RS07735
KIGMODEG_1	495456	516903	95	RS02345				RS07740
KIGMODEG_1	495456	516903	95	cobA				RS07745
KIGMODEG_1	495456	516903	95	RS02355				RS07750
KIGMODEG_1	495456	516903	95	cobT				dapA
KIGMODEG_1	495456	516903	95	RS02365				RS07760
KIGMODEG_1	495456	516903	95	RS02370				glgA
KIGMODEG_1	495456	516903	95	RS02375				RS07775
KIGMODEG_1	495456	516903	95	RS02380				RS07780
KIGMODEG_1	495456	516903	95	RS12375				dapE
KIGMODEG_1	495456	516903	95	RS12380				RS07790
KIGMODEG_1	495456	516903	95	RS02385				RS07795
KIGMODEG_1	495456	516903	95	RS02390				glgC
KIGMODEG_1	495456	516903	95	RS12390				RS07800
KIGMODEG_1	495456	516903	95	RS13790				RS07805
KIGMODEG_1	495456	516903	95	RS12395				RS12925
KIGMODEG_1	495456	516903	95	RS12400				dapD
KIGMODEG_1	495456	516903	95	RS02400				RS07815
KIGMODEG_1	495456	516903	95	RS02405				dapC
KIGMODEG_1	495456	516903	95	manA				RS07825
KIGMODEG_1	495456	516903	95	RS02415				RS07860
KIGMODEG_1	495456	516903	95	RS13455				RS07865
KIGMODEG_1	495456	516903	95	groL				RS07870
KIGMODEG_1	495456	516903	95	RS02425				RS07875
KIGMODEG_1	495456	516903	95	RS12385				RS07880
KIGMODEG_1	497249	502963	26	cobO				RS07885
KIGMODEG_1	497249	502963	26	RS02345				RS12930
KIGMODEG_1	497249	502963	26	cobA				RS07890
KIGMODEG_1	497249	502963	26	RS02355				RS07895
KIGMODEG_1	497249	502963	26	cobT				RS12935
KIGMODEG_1	497256	500204	27	cobO				RS07905
KIGMODEG_1	497256	500204	27	RS02345				RS12940
KIGMODEG_1	506674	512056	24	RS02380				RS07915
KIGMODEG_1	506674	512056	24	RS12375				RS07920
KIGMODEG_1	506674	512056	24	RS12380				RS07925
KIGMODEG_1	506674	512056	24	RS02385				RS07930
KIGMODEG_1	506674	512056	24	RS02390				RS07935
KIGMODEG_1	506674	512056	24	RS12390				RS07940
KIGMODEG_1	506674	512056	24	RS13790				RS07945
KIGMODEG_1	506674	512056	24	RS12395				RS07950
KIGMODEG_1	506674	512056	24	RS12400				RS07955
KIGMODEG_1	506674	512056	24	RS02400				RS07960
KIGMODEG_1	506674	512056	24	RS12385				RS07965
KIGMODEG_1	507232	511883	21	RS12375				RS07970
KIGMODEG_1	507232	511883	21	RS12380				RS07910
KIGMODEG_1	507232	511883	21	RS02385				meaB
KIGMODEG_1	507232	511883	21	RS02390				scpA
KIGMODEG_1	507232	511883	21	RS12390				mutA
KIGMODEG_1	507232	511883	21	RS13790				RS07995
KIGMODEG_1	507232	511883	21	RS12395				RS08000
KIGMODEG_1	507232	511883	21	RS12400				RS07990
KIGMODEG_1	507232	511883	21	RS12385				RS08005
KIGMODEG_1	512675	517231	17	RS02405				RS08010
KIGMODEG_1	512675	517231	17	manA				tpx
KIGMODEG_1	512675	517231	17	RS02415				RS08020
KIGMODEG_1	512675	517231	17	RS13455				RS08025
KIGMODEG_1	512675	517231	17	groL				RS08030
KIGMODEG_1	512675	517231	17	RS02425				RS08035
KIGMODEG_1	547400	559982	40	RS02565				arcC
KIGMODEG_1	547400	559982	40	RS02570				RS08045
KIGMODEG_1	547400	559982	40	RS02575				RS08050
KIGMODEG_1	547400	559982	40	RS02580				RS08235
KIGMODEG_1	547400	559982	40	RS02585				RS08240
KIGMODEG_1	547400	559982	40	RS02590				RS08245
KIGMODEG_1	547400	559982	40	RS02595				RS08250
KIGMODEG_1	547400	559982	40	trxA				RS08255
KIGMODEG_1	547400	559982	40	RS02605				RS08260
KIGMODEG_1	547400	559982	40	RS02610				RS08270
KIGMODEG_1	547400	559982	40	RS02620				RS08275
KIGMODEG_1	547400	559982	40	mscL				RS08280
KIGMODEG_1	547400	559982	40	RS02630				RS08285
KIGMODEG_1	547400	559982	40	RS02635				bcp
KIGMODEG_1	547400	559982	40	RS02615				RS08295
KIGMODEG_1	551873	562519	38	RS02585				RS12955
KIGMODEG_1	551873	562519	38	RS02590				RS08300
KIGMODEG_1	551873	562519	38	RS02595				RS08310
KIGMODEG_1	551873	562519	38	trxA				RS08315
KIGMODEG_1	551873	562519	38	RS02605				RS08305
KIGMODEG_1	551873	562519	38	RS02610				RS08325
KIGMODEG_1	551873	562519	38	RS02620				RS08330
KIGMODEG_1	551873	562519	38	mscL				RS08335
KIGMODEG_1	551873	562519	38	RS02630				RS08340
KIGMODEG_1	551873	562519	38	RS02635				RS08345
KIGMODEG_1	551873	562519	38	RS02640				RS12965
KIGMODEG_1	551873	562519	38	RS02645				RS08350
KIGMODEG_1	551873	562519	38	RS02650				RS08355
KIGMODEG_1	551873	562519	38	RS02615				RS08360
KIGMODEG_1	558787	564214	14	mscL				RS08365
KIGMODEG_1	558787	564214	14	RS02630				rdgB
KIGMODEG_1	558787	564214	14	RS02635				rph
KIGMODEG_1	558787	564214	14	RS02640				RS08380
KIGMODEG_1	558787	564214	14	RS02645				RS08385
KIGMODEG_1	558787	564214	14	RS02650				RS08390
KIGMODEG_1	558787	564214	14	RS02655				RS08395
KIGMODEG_1	558787	564214	14	RS02660				clpS
KIGMODEG_1	562962	563404	38	RS02650				RS08410
KIGMODEG_1	562962	563404	38	RS02655				RS08415
KIGMODEG_1	577559	580929	67	RS02730				malQ
KIGMODEG_1	577559	580929	67	RS02735				RS12970
KIGMODEG_1	639111	646435	184	RS03030				RS08430
KIGMODEG_1	639111	646435	184	RS03035				aroQ
KIGMODEG_1	639111	646435	184	ettA				RS08440
KIGMODEG_1	639111	646435	184	RS13850				RS08445
KIGMODEG_1	639111	646435	184	RS03050				RS08450
KIGMODEG_1	639111	646435	184	RS03055				RS08455
KIGMODEG_1	639111	646435	184	RS03025				RS08460
KIGMODEG_1	639383	639888	49	RS03025				RS08465
KIGMODEG_1	639516	646429	166	RS03030				RS08470
KIGMODEG_1	639516	646429	166	RS03035				RS08475
KIGMODEG_1	639516	646429	166	ettA				RS08480
KIGMODEG_1	639516	646429	166	RS13850				RS08490
KIGMODEG_1	639516	646429	166	RS03050				RS08495
KIGMODEG_1	639516	646429	166	RS03055				RS08500
KIGMODEG_1	639516	646429	166	RS03025				RS08505
KIGMODEG_1	639529	646435	182	RS03030				RS08400
KIGMODEG_1	639529	646435	182	RS03035				RS08485
KIGMODEG_1	639529	646435	182	ettA				RS08510
KIGMODEG_1	639529	646435	182	RS13850				purE
KIGMODEG_1	639529	646435	182	RS03050				RS08520
KIGMODEG_1	639529	646435	182	RS03055				RS08525
KIGMODEG_1	639529	646435	182	RS03025				RS08530
KIGMODEG_1	640192	640631	35	RS03030				RS08535
KIGMODEG_1	640192	640631	35	RS03025				RS08540
KIGMODEG_1	641849	645019	256	RS03030				RS08545
KIGMODEG_1	641849	645019	256	RS03035				RS08550
KIGMODEG_1	641849	645019	256	ettA				maf
KIGMODEG_1	641849	645019	256	RS13850				RS08560
KIGMODEG_1	641849	645019	256	RS03050				RS08565
KIGMODEG_1	658110	658434	27	RS13855				RS08570
KIGMODEG_1	658110	658434	27	ligA				RS08580
KIGMODEG_1	670838	671417	52	RS12465				RS13735
KIGMODEG_1	681753	691131	26	RS13460				RS13740
KIGMODEG_1	681753	691131	26	RS13465				RS08585
KIGMODEG_1	681753	691131	26	RS03180				RS08590
KIGMODEG_1	681753	691131	26	RS03185				RS08595
KIGMODEG_1	681753	691131	26	RS03200				RS12980
KIGMODEG_1	681753	691131	26	RS03210				RS08600
KIGMODEG_1	681753	691131	26	RS03215				RS08605
KIGMODEG_1	681753	691131	26	RS12475				RS08610
KIGMODEG_1	681753	694908	59	RS13460				RS08615
KIGMODEG_1	681753	694908	59	RS13465				RS08620
KIGMODEG_1	681753	694908	59	RS03180				RS08625
KIGMODEG_1	681753	694908	59	RS03185				RS08630
KIGMODEG_1	681753	694908	59	RS03200				RS08640
KIGMODEG_1	681753	694908	59	RS03210				RS08645
KIGMODEG_1	681753	694908	59	RS03215				RS08650
KIGMODEG_1	681753	694908	59	RS03220				RS08575
KIGMODEG_1	681753	694908	59	RS03225				RS08635
KIGMODEG_1	681753	694908	59	clpX				ribD
KIGMODEG_1	681753	694908	59	RS12475				sucD
KIGMODEG_1	682180	689559	41	RS13460				sucC
KIGMODEG_1	682180	689559	41	RS13465				RS12995
KIGMODEG_1	682180	689559	41	RS03180				pcrA
KIGMODEG_1	682180	689559	41	RS03185				RS08790
KIGMODEG_1	682180	689559	41	RS03200				RS08770
KIGMODEG_1	682180	689559	41	RS03210				RS08795
KIGMODEG_1	682180	689559	41	RS12475				RS08800
KIGMODEG_1	693561	697323	65	clpX				RS08805
KIGMODEG_1	693561	697323	65	RS03235				RS08810
KIGMODEG_1	694053	731879	450	clpX				RS08815
KIGMODEG_1	694053	731879	450	RS03235				guaA
KIGMODEG_1	694053	731879	450	RS03240				RS08825
KIGMODEG_1	694053	731879	450	RS03255				cysE
KIGMODEG_1	694053	731879	450	RS03260				RS08835
KIGMODEG_1	694053	731879	450	pgl				RS08840
KIGMODEG_1	694053	731879	450	RS03270				mptB
KIGMODEG_1	694053	731879	450	RS03275				RS13005
KIGMODEG_1	694053	731879	450	RS13860				RS08855
KIGMODEG_1	694053	731879	450	RS03280				RS08860
KIGMODEG_1	694053	731879	450	RS03285				guaB
KIGMODEG_1	694053	731879	450	RS03290				RS08880
KIGMODEG_1	694053	731879	450	RS03295				RS08885
KIGMODEG_1	694053	731879	450	RS03300				RS08890
KIGMODEG_1	694053	731879	450	RS03305				RS08895
KIGMODEG_1	694053	731879	450	RS03310				RS08900
KIGMODEG_1	694053	731879	450	RS03315				RS08905
KIGMODEG_1	694053	731879	450	RS03325				RS08910
KIGMODEG_1	694053	731879	450	RS12485				tsaD
KIGMODEG_1	694053	731879	450	RS03330				rimI
KIGMODEG_1	694053	731879	450	sufB				tsaE
KIGMODEG_1	694053	731879	450	sufD				RS08935
KIGMODEG_1	694053	731879	450	RS03345				RS08940
KIGMODEG_1	694053	731879	450	sufC				RS13015
KIGMODEG_1	694053	731879	450	RS03355				RS08945
KIGMODEG_1	694053	731879	450	RS03360				RS13915
KIGMODEG_1	694053	731879	450	RS03365				RS13920
KIGMODEG_1	694053	731879	450	RS03370				RS08960
KIGMODEG_1	694053	731879	450	valS				RS08965
KIGMODEG_1	694053	731879	450	RS03320				RS08970
KIGMODEG_1	701347	731966	472	RS03240				tsaB
KIGMODEG_1	701347	731966	472	RS03255				RS08975
KIGMODEG_1	701347	731966	472	RS03260				glmS
KIGMODEG_1	701347	731966	472	pgl				RS08985
KIGMODEG_1	701347	731966	472	RS03270				RS08990
KIGMODEG_1	701347	731966	472	RS03275				RS09000
KIGMODEG_1	701347	731966	472	RS13860				RS13540
KIGMODEG_1	701347	731966	472	RS03280				RS09005
KIGMODEG_1	701347	731966	472	RS03285				rpsI
KIGMODEG_1	701347	731966	472	RS03290				rplM
KIGMODEG_1	701347	731966	472	RS03295				RS13040
KIGMODEG_1	701347	731966	472	RS03300				RS09030
KIGMODEG_1	701347	731966	472	RS03305				RS09035
KIGMODEG_1	701347	731966	472	RS03310				trmB
KIGMODEG_1	701347	731966	472	RS03315				truA
KIGMODEG_1	701347	731966	472	RS03325				RS09050
KIGMODEG_1	701347	731966	472	RS12485				RS09055
KIGMODEG_1	701347	731966	472	RS03330				RS09060
KIGMODEG_1	701347	731966	472	sufB				RS09065
KIGMODEG_1	701347	731966	472	sufD				RS09080
KIGMODEG_1	701347	731966	472	RS03345				RS09085
KIGMODEG_1	701347	731966	472	sufC				RS13925
KIGMODEG_1	701347	731966	472	RS03355				RS09090
KIGMODEG_1	701347	731966	472	RS03360				RS13050
KIGMODEG_1	701347	731966	472	RS03365				RS09095
KIGMODEG_1	701347	731966	472	RS03370				RS09100
KIGMODEG_1	701347	731966	472	valS				RS09105
KIGMODEG_1	701347	731966	472	RS03320				rplQ
KIGMODEG_1	719326	724483	22	RS03315				RS09115
KIGMODEG_1	719326	724483	22	RS03325				rpsD
KIGMODEG_1	719326	724483	22	RS12485				rpsK
KIGMODEG_1	719326	724483	22	RS03330				rpsM
KIGMODEG_1	719326	724483	22	sufB				rpmJ
KIGMODEG_1	719326	724483	22	RS03320				infA
KIGMODEG_1	733675	743092	684	RS03385				map
KIGMODEG_1	733675	743092	684	RS03390				RS09150
KIGMODEG_1	733675	743092	684	RS03395				secY
KIGMODEG_1	733675	743092	684	RS12495				RS09165
KIGMODEG_1	733675	743092	684	fabG				RS09170
KIGMODEG_1	733675	743092	684	fabI				RS08995
KIGMODEG_1	733675	743092	684	RS03420				RS09075
KIGMODEG_1	733675	743092	684	RS03425				RS09160
KIGMODEG_1	733675	743092	684	RS03430				RS09175
KIGMODEG_1	733675	743092	684	RS03435				RS13930
KIGMODEG_1	733675	743092	684	RS03400				RS13065
KIGMODEG_1	748289	754983	23	RS03465				RS09295
KIGMODEG_1	748289	754983	23	rpsB				RS09335
KIGMODEG_1	748289	754983	23	RS03475				RS09340
KIGMODEG_1	748289	754983	23	RS03480				RS09360
KIGMODEG_1	748289	754983	23	frr				RS09365
KIGMODEG_1	748289	754983	23	RS03490				RS09370
KIGMODEG_1	748289	754983	23	RS13800				RS09495
KIGMODEG_1	748289	754983	23	rlmN				RS09505
KIGMODEG_1	748289	754983	23	RS03500				RS13935
KIGMODEG_1	761910	762554	58	RS03535				RS09515
KIGMODEG_1	761910	762554	58	RS03540				RS09520
KIGMODEG_1	773046	791355	44	RS03580				RS09500
KIGMODEG_1	773046	791355	44	RS03585				RS09570
KIGMODEG_1	773046	791355	44	RS03590				nuoH
KIGMODEG_1	773046	791355	44	RS03595				RS09620
KIGMODEG_1	773046	791355	44	rimP				nuoF
KIGMODEG_1	773046	791355	44	nusA				nuoE
KIGMODEG_1	773046	791355	44	RS12510				RS09635
KIGMODEG_1	773046	791355	44	infB				RS09640
KIGMODEG_1	773046	791355	44	RS03615				RS09645
KIGMODEG_1	773046	791355	44	RS03620				RS09650
KIGMODEG_1	773046	791355	44	RS03625				RS09655
KIGMODEG_1	773046	791355	44	RS03635				RS09660
KIGMODEG_1	773046	791355	44	RS03640				RS09670
KIGMODEG_1	773046	791355	44	RS03645				RS09675
KIGMODEG_1	773046	791355	44	RS03650				RS09680
KIGMODEG_1	773046	791355	44	srlA				RS09665
KIGMODEG_1	773046	791355	44	RS03660				RS09685
KIGMODEG_1	773046	791355	44	RS03665				RS09715
KIGMODEG_1	773046	791355	44	rbfA				dhaK
KIGMODEG_1	779096	785052	12	nusA				dhaL
KIGMODEG_1	779096	785052	12	RS12510				dhaM
KIGMODEG_1	779096	785052	12	infB				RS09740
KIGMODEG_1	779096	785052	12	RS03615				RS09735
KIGMODEG_1	779096	785052	12	RS03620				RS09745
KIGMODEG_1	791837	795558	59	RS03665				RS09750
KIGMODEG_1	791837	795558	59	RS03670				RS09755
KIGMODEG_1	791837	795558	59	RS03675				RS09760
KIGMODEG_1	791837	795558	59	truB				RS09765
KIGMODEG_1	799150	823754	108	RS03700				RS09770
KIGMODEG_1	799150	823754	108	rpsO				RS09775
KIGMODEG_1	799150	823754	108	RS03715				RS09865
KIGMODEG_1	799150	823754	108	RS03720				RS09870
KIGMODEG_1	799150	823754	108	RS03725				RS09875
KIGMODEG_1	799150	823754	108	RS13865				pabB
KIGMODEG_1	799150	823754	108	RS03730				RS09890
KIGMODEG_1	799150	823754	108	RS03735				pepN
KIGMODEG_1	799150	823754	108	RS03740				purL
KIGMODEG_1	799150	823754	108	RS03745				RS09915
KIGMODEG_1	799150	823754	108	RS03750				RS09920
KIGMODEG_1	799150	823754	108	coaD				RS09925
KIGMODEG_1	799150	823754	108	RS12530				RS09930
KIGMODEG_1	799150	823754	108	RS03760				purQ
KIGMODEG_1	799150	823754	108	RS03765				ahpC
KIGMODEG_1	799150	823754	108	RS03770				ahpF
KIGMODEG_1	799150	823754	108	RS03775				RS09940
KIGMODEG_1	799150	823754	108	RS03780				RS09960
KIGMODEG_1	799150	823754	108	RS13635				purD
KIGMODEG_1	799150	823754	108	RS13640				RS09970
KIGMODEG_1	799150	823754	108	RS03800				RS09995
KIGMODEG_1	799150	823754	108	RS03805				clpB
KIGMODEG_1	799150	823754	108	RS03810				RS10115
KIGMODEG_1	799150	823754	108	RS03710				RS10120
KIGMODEG_1	799150	823754	108	RS13630				RS10125
KIGMODEG_1	806639	806945	32	RS13865				RS10130
KIGMODEG_1	807006	812988	29	RS03730				RS10135
KIGMODEG_1	807006	812988	29	RS03735				RS10140
KIGMODEG_1	807006	812988	29	RS03740				RS10145
KIGMODEG_1	807006	812988	29	RS03745				RS10150
KIGMODEG_1	807006	812988	29	RS03750				RS10155
KIGMODEG_1	807006	812988	29	coaD				grpE
KIGMODEG_1	809619	812916	35	RS03740				dnaK
KIGMODEG_1	809619	812916	35	RS03745				RS10190
KIGMODEG_1	809619	812916	35	RS03750				RS10195
KIGMODEG_1	809619	812916	35	coaD				RS10200
KIGMODEG_1	822249	833732	119	RS03805				RS10235
KIGMODEG_1	822249	833732	119	RS03810				serB
KIGMODEG_1	822249	833732	119	RS03815				RS10245
KIGMODEG_1	822249	833732	119	RS03820				RS10250
KIGMODEG_1	822249	833732	119	RS03825				RS13940
KIGMODEG_1	822249	833732	119	RS03830				RS10270
KIGMODEG_1	822249	833732	119	RS03835				RS10275
KIGMODEG_1	822249	833732	119	rpmF				RS10280
KIGMODEG_1	822249	833732	119	RS03845				RS10285
KIGMODEG_1	822249	833732	119	mutM				RS10295
KIGMODEG_1	822264	833721	118	RS03805				RS10300
KIGMODEG_1	822264	833721	118	RS03810				RS10340
KIGMODEG_1	822264	833721	118	RS03815				RS10345
KIGMODEG_1	822264	833721	118	RS03820				RS10350
KIGMODEG_1	822264	833721	118	RS03825				RS10355
KIGMODEG_1	822264	833721	118	RS03830				RS10360
KIGMODEG_1	822264	833721	118	RS03835				RS10365
KIGMODEG_1	822264	833721	118	rpmF				RS10370
KIGMODEG_1	822264	833721	118	RS03845				pdhA
KIGMODEG_1	822264	833721	118	mutM				hemG
KIGMODEG_1	847412	853748	155	RS03935				RS10385
KIGMODEG_1	847412	853748	155	rplS				RS10390
KIGMODEG_1	847412	853748	155	lepB				RS13755
KIGMODEG_1	847412	853748	155	RS03950				RS10400
KIGMODEG_1	847412	853748	155	RS03955				RS10405
KIGMODEG_1	847412	853748	155	RS03960				RS10410
KIGMODEG_1	847412	853748	155	dprA				RS10415
KIGMODEG_1	847412	853748	155	RS12550				RS13165
KIGMODEG_1	847412	853748	155	RS03975				RS10425
KIGMODEG_1	847412	853748	155	RS03965				RS13945
KIGMODEG_1	847934	853748	148	lepB				RS10430
KIGMODEG_1	847934	853748	148	RS03950				RS10435
KIGMODEG_1	847934	853748	148	RS03955				RS10440
KIGMODEG_1	847934	853748	148	RS03960				RS10445
KIGMODEG_1	847934	853748	148	dprA				RS10450
KIGMODEG_1	847934	853748	148	RS12550				RS10455
KIGMODEG_1	847934	853748	148	RS03975				RS10335
KIGMODEG_1	847934	853748	148	RS03965				RS10420
KIGMODEG_1	851626	852144	38	dprA				RS13175
KIGMODEG_1	851626	852144	38	RS03965				RS10460
KIGMODEG_1	854438	860806	41	RS03980				RS10465
KIGMODEG_1	854438	860806	41	RS03985				RS10470
KIGMODEG_1	854438	860806	41	RS03990				RS10475
KIGMODEG_1	854438	860806	41	RS03995				RS10480
KIGMODEG_1	854438	860806	41	RS04000				RS10485
KIGMODEG_1	854438	860806	41	RS04005				idi
KIGMODEG_1	854438	860806	41	RS04010				RS10495
KIGMODEG_1	854438	860806	41	RS04015				RS10500
KIGMODEG_1	854438	860806	41	RS04020				RS10505
KIGMODEG_1	854554	863657	61	RS03985				RS10550
KIGMODEG_1	854554	863657	61	RS03990				ykgO
KIGMODEG_1	854554	863657	61	RS03995				RS10560
KIGMODEG_1	854554	863657	61	RS04000				RS10565
KIGMODEG_1	854554	863657	61	RS04005				argS
KIGMODEG_1	854554	863657	61	RS04010				RS10575
KIGMODEG_1	854554	863657	61	RS04015				RS10580
KIGMODEG_1	854554	863657	61	RS04020				pgi
KIGMODEG_1	854554	863657	61	RS04025				RS10590
KIGMODEG_1	854554	863657	61	RS04030				RS10595
KIGMODEG_1	854554	863657	61	RS04035				RS10600
KIGMODEG_1	854554	863657	61	RS04040				RS10605
KIGMODEG_1	856117	861368	88	RS04000				nrdG
KIGMODEG_1	856117	861368	88	RS04005				RS10615
KIGMODEG_1	856117	861368	88	RS04010				RS10620
KIGMODEG_1	856117	861368	88	RS04015				RS10625
KIGMODEG_1	856117	861368	88	RS04020				RS10630
KIGMODEG_1	860472	863570	16	RS04015				RS10770
KIGMODEG_1	860472	863570	16	RS04020				RS10775
KIGMODEG_1	860472	863570	16	RS04025				RS10780
KIGMODEG_1	860472	863570	16	RS04030				hutH
KIGMODEG_1	860472	863570	16	RS04035				RS10800
KIGMODEG_1	860472	863570	16	RS04040				RS10830
KIGMODEG_1	889090	891225	8	RS04160				RS10825
KIGMODEG_1	889090	891225	8	RS13870				RS10890
KIGMODEG_1	889090	891225	8	RS13875				RS13550
KIGMODEG_1	889090	891225	8	RS04170				RS10900
KIGMODEG_1	901483	904412	62	hisF				RS10910
KIGMODEG_1	901483	904412	62	RS04235				RS10915
KIGMODEG_1	919811	926412	27	RS04355				RS10920
KIGMODEG_1	919811	926412	27	RS04360				galK
KIGMODEG_1	919811	926412	27	RS04365				RS10930
KIGMODEG_1	919811	926412	27	prfB				RS10935
KIGMODEG_1	919811	926412	27	ftsE				RS10940
KIGMODEG_1	919811	926412	27	RS04380				RS10945
KIGMODEG_1	919811	926412	27	smpB				RS10950
KIGMODEG_1	919811	926412	27	argC				RS10955
KIGMODEG_1	921159	926412	24	RS04355				RS10960
KIGMODEG_1	921159	926412	24	RS04360				argG
KIGMODEG_1	921159	926412	24	RS04365				RS13225
KIGMODEG_1	921159	926412	24	prfB				RS10975
KIGMODEG_1	921159	926412	24	ftsE				RS10980
KIGMODEG_1	921159	926412	24	RS04380				RS10985
KIGMODEG_1	921159	926412	24	smpB				RS10990
KIGMODEG_1	921159	926412	24	argC				RS13555
KIGMODEG_1	932125	939001	99	RS04415				RS11030
KIGMODEG_1	932125	939001	99	RS04420				RS13245
KIGMODEG_1	932125	939001	99	ssrA				RS11035
KIGMODEG_1	932125	939001	99	RS13660				RS11040
KIGMODEG_1	932125	939001	99	ssrA				RS11045
KIGMODEG_1	932125	939001	99	RS13485				RS11050
KIGMODEG_1	932125	939001	99	RS13490				RS11055
KIGMODEG_1	932125	939001	99	RS04440				RS11060
KIGMODEG_1	932125	939001	99	RS12610				RS13250
KIGMODEG_1	932125	939001	99	RS12615				serS
KIGMODEG_1	932125	939001	99	RS13495				RS11080
KIGMODEG_1	932125	939001	99	RS12625				RS13760
KIGMODEG_1	932125	939001	99	RS12630				RS11090
KIGMODEG_1	932125	939001	99	camp1				RS11095
KIGMODEG_1	932125	939001	99	RS04425				RS13260
KIGMODEG_1	932125	939101	73	RS04415				RS11105
KIGMODEG_1	932125	939101	73	RS04420				RS11110
KIGMODEG_1	932125	939101	73	ssrA				RS11115
KIGMODEG_1	932125	939101	73	RS13660				RS11120
KIGMODEG_1	932125	939101	73	ssrA				rplI
KIGMODEG_1	932125	939101	73	RS13485				RS11130
KIGMODEG_1	932125	939101	73	RS13490				RS11135
KIGMODEG_1	932125	939101	73	RS04440				rpsF
KIGMODEG_1	932125	939101	73	RS12610				RS13265
KIGMODEG_1	932125	939101	73	RS12615				RS11100
KIGMODEG_1	932125	939101	73	RS13495				dnaB
KIGMODEG_1	932125	939101	73	RS12625				RS11215
KIGMODEG_1	932125	939101	73	RS12630				RS11220
KIGMODEG_1	932125	939101	73	camp1				RS11225
KIGMODEG_1	932125	939101	73	RS04425				RS11230
KIGMODEG_1	932128	938901	80	RS04415				glpB
KIGMODEG_1	932128	938901	80	RS04420				glpA
KIGMODEG_1	932128	938901	80	ssrA				RS11245
KIGMODEG_1	932128	938901	80	RS13660				RS11250
KIGMODEG_1	932128	938901	80	ssrA				RS11255
KIGMODEG_1	932128	938901	80	RS13485				RS11260
KIGMODEG_1	932128	938901	80	RS13490				RS13765
KIGMODEG_1	932128	938901	80	RS04440				RS11270
KIGMODEG_1	932128	938901	80	RS12610				RS11275
KIGMODEG_1	932128	938901	80	RS12615				RS11280
KIGMODEG_1	932128	938901	80	RS13495				RS11300
KIGMODEG_1	932128	938901	80	RS12625				RS11305
KIGMODEG_1	932128	938901	80	RS12630				RS11320
KIGMODEG_1	932128	938901	80	camp1				ald
KIGMODEG_1	932128	938901	80	RS04425				RS13285
KIGMODEG_1	936589	937750	47	RS13495				RS13290
KIGMODEG_1	936589	937750	47	RS12625				RS13295
KIGMODEG_1	936589	937750	47	RS12630				RS11335
KIGMODEG_1	937884	941317	42	RS12630				RS11340
KIGMODEG_1	937884	941317	42	camp1				RS11330
KIGMODEG_1	937884	941317	42	RS04460				RS11355
KIGMODEG_1	937884	941317	42	RS04465				RS11370
KIGMODEG_1	937884	941317	42	RS04470				RS11375
KIGMODEG_1	942496	962950	245	RS04475				RS11380
KIGMODEG_1	942496	962950	245	RS04480				RS11385
KIGMODEG_1	942496	962950	245	raiA				RS11390
KIGMODEG_1	942496	962950	245	secA				RS11400
KIGMODEG_1	942496	962950	245	RS12640				RS11405
KIGMODEG_1	942496	962950	245	RS04495				RS11410
KIGMODEG_1	942496	962950	245	RS04505				alr
KIGMODEG_1	942496	962950	245	RS04510				RS11420
KIGMODEG_1	942496	962950	245	trpS				RS11425
KIGMODEG_1	942496	962950	245	RS04520				RS11430
KIGMODEG_1	942496	962950	245	RS04525				RS11435
KIGMODEG_1	942496	962950	245	RS04530				RS13305
KIGMODEG_1	942496	962950	245	RS04535				RS11440
KIGMODEG_1	942496	962950	245	RS04540				fumC
KIGMODEG_1	942496	962950	245	RS04545				RS11450
KIGMODEG_1	942496	962950	245	RS04500				RS11455
KIGMODEG_1	942968	964069	217	RS04475				RS11465
KIGMODEG_1	942968	964069	217	RS04480				RS11470
KIGMODEG_1	942968	964069	217	raiA				RS11475
KIGMODEG_1	942968	964069	217	secA				RS11480
KIGMODEG_1	942968	964069	217	RS12640				RS11485
KIGMODEG_1	942968	964069	217	RS04495				RS11490
KIGMODEG_1	942968	964069	217	RS04505				RS11395
KIGMODEG_1	942968	964069	217	RS04510				RS11460
KIGMODEG_1	942968	964069	217	trpS				RS11500
KIGMODEG_1	942968	964069	217	RS04520				RS13330
KIGMODEG_1	942968	964069	217	RS04525				RS11535
KIGMODEG_1	942968	964069	217	RS04530				RS11540
KIGMODEG_1	942968	964069	217	RS04535				RS11600
KIGMODEG_1	942968	964069	217	RS04540				uxuA
KIGMODEG_1	942968	964069	217	RS04545				RS11625
KIGMODEG_1	942968	964069	217	RS04500				uxaC
KIGMODEG_1	965592	969918	20	RS04545				RS11635
KIGMODEG_1	965592	969918	20	nudC				RS11640
KIGMODEG_1	965592	969918	20	RS04550				RS11645
KIGMODEG_1	965592	971551	23	RS04545				RS11670
KIGMODEG_1	965592	971551	23	nudC				RS11675
KIGMODEG_1	965592	971551	23	recD				RS11680
KIGMODEG_1	965592	971551	23	RS04550				RS11685
KIGMODEG_1	971164	982424	188	recD				RS11690
KIGMODEG_1	971164	982424	188	RS04565				RS13350
KIGMODEG_1	971164	982424	188	RS04570				RS13355
KIGMODEG_1	971164	982424	188	RS04575				RS13360
KIGMODEG_1	971164	982424	188	RS04580				RS11695
KIGMODEG_1	971164	982424	188	RS04585				rsmG
KIGMODEG_1	971164	982424	188	RS04590				RS11705
KIGMODEG_1	974636	987447	220	RS04565				RS13370
KIGMODEG_1	974636	987447	220	RS04570				RS13375
KIGMODEG_1	974636	987447	220	RS04575				RS11710
KIGMODEG_1	974636	987447	220	RS04580				RS13380
KIGMODEG_1	974636	987447	220	RS04585				RS11720
KIGMODEG_1	974636	987447	220	RS04595				yidC
KIGMODEG_1	974636	987447	220	RS04600				RS11715
KIGMODEG_1	974636	987447	220	RS04605
KIGMODEG_1	974636	987447	220	RS04610
KIGMODEG_1	974636	987447	220	RS12645
KIGMODEG_1	974636	987447	220	RS04615
KIGMODEG_1	974636	987447	220	RS04590
KIGMODEG_1	974961	1001969	580	RS04565
KIGMODEG_1	974961	1001969	580	RS04570
KIGMODEG_1	974961	1001969	580	RS04575
KIGMODEG_1	974961	1001969	580	RS04580
KIGMODEG_1	974961	1001969	580	RS04585
KIGMODEG_1	974961	1001969	580	RS04595
KIGMODEG_1	974961	1001969	580	RS04600
KIGMODEG_1	974961	1001969	580	RS04605
KIGMODEG_1	974961	1001969	580	RS04610
KIGMODEG_1	974961	1001969	580	RS12645
KIGMODEG_1	974961	1001969	580	RS04615
KIGMODEG_1	974961	1001969	580	RS04620
KIGMODEG_1	974961	1001969	580	RS12650
KIGMODEG_1	974961	1001969	580	RS12665
KIGMODEG_1	974961	1001969	580	RS12670
KIGMODEG_1	974961	1001969	580	RS04630
KIGMODEG_1	974961	1001969	580	RS04635
KIGMODEG_1	974961	1001969	580	RS04640
KIGMODEG_1	974961	1001969	580	RS04645
KIGMODEG_1	974961	1001969	580	RS04650
KIGMODEG_1	974961	1001969	580	RS04655
KIGMODEG_1	974961	1001969	580	serA
KIGMODEG_1	974961	1001969	580	RS04665
KIGMODEG_1	974961	1001969	580	RS04670
KIGMODEG_1	974961	1001969	580	aroA
KIGMODEG_1	974961	1001969	580	RS04685
KIGMODEG_1	974961	1001969	580	RS04590
KIGMODEG_1	974961	1001969	580	rsgA
KIGMODEG_1	975154	987447	209	RS04570
KIGMODEG_1	975154	987447	209	RS04575
KIGMODEG_1	975154	987447	209	RS04580
KIGMODEG_1	975154	987447	209	RS04585
KIGMODEG_1	975154	987447	209	RS04595
KIGMODEG_1	975154	987447	209	RS04600
KIGMODEG_1	975154	987447	209	RS04605
KIGMODEG_1	975154	987447	209	RS04610
KIGMODEG_1	975154	987447	209	RS12645
KIGMODEG_1	975154	987447	209	RS04615
KIGMODEG_1	975154	987447	209	RS04590
KIGMODEG_1	999022	1007322	77	RS04670
KIGMODEG_1	999022	1007322	77	aroA
KIGMODEG_1	999022	1007322	77	RS04685
KIGMODEG_1	999022	1007322	77	RS04690
KIGMODEG_1	999022	1007322	77	RS04695
KIGMODEG_1	999022	1007322	77	RS04700
KIGMODEG_1	999022	1007322	77	RS04705
KIGMODEG_1	999022	1007322	77	RS04710
KIGMODEG_1	999022	1007322	77	RS13890
KIGMODEG_1	999022	1007322	77	RS04720
KIGMODEG_1	999022	1007322	77	rsgA
KIGMODEG_1	1000845	1005746	17	aroA
KIGMODEG_1	1000845	1005746	17	RS04685
KIGMODEG_1	1000845	1005746	17	RS04690
KIGMODEG_1	1000845	1005746	17	RS04695
KIGMODEG_1	1000845	1005746	17	RS04700
KIGMODEG_1	1000845	1005746	17	RS04705
KIGMODEG_1	1000845	1005746	17	RS04710
KIGMODEG_1	1000879	1005764	68	aroA
KIGMODEG_1	1000879	1005764	68	RS04685
KIGMODEG_1	1000879	1005764	68	RS04690
KIGMODEG_1	1000879	1005764	68	RS04695
KIGMODEG_1	1000879	1005764	68	RS04700
KIGMODEG_1	1000879	1005764	68	RS04705
KIGMODEG_1	1000879	1005764	68	RS04710
KIGMODEG_1	1001531	1005761	44	RS04685
KIGMODEG_1	1001531	1005761	44	RS04690
KIGMODEG_1	1001531	1005761	44	RS04695
KIGMODEG_1	1001531	1005761	44	RS04700
KIGMODEG_1	1001531	1005761	44	RS04705
KIGMODEG_1	1001531	1005761	44	RS04710
KIGMODEG_1	1005590	1006098	36	RS04710
KIGMODEG_1	1005590	1006098	36	RS13890
KIGMODEG_1	1014544	1019133	19	RS04740
KIGMODEG_1	1014544	1019133	19	RS04745
KIGMODEG_1	1014544	1019133	19	rho
KIGMODEG_1	1014544	1019133	19	rpmE
KIGMODEG_1	1014544	1019133	19	RS04750
KIGMODEG_1	1019722	1024615	16	prfA
KIGMODEG_1	1019722	1024615	16	prmC
KIGMODEG_1	1019722	1024615	16	RS04775
KIGMODEG_1	1019722	1024615	16	RS04780
KIGMODEG_1	1019722	1024615	16	RS04785
KIGMODEG_1	1019722	1024615	16	RS04790
KIGMODEG_1	1019722	1024615	16	atpB
KIGMODEG_1	1023070	1023732	59	RS04780
KIGMODEG_1	1023070	1023732	59	RS04785
KIGMODEG_1	1024197	1025156	102	atpB
KIGMODEG_1	1024197	1025156	102	atpE
KIGMODEG_1	1033385	1033766	35	RS04850
KIGMODEG_1	1034585	1034930	26	RS04860
KIGMODEG_1	1035120	1035812	47	RS04860
KIGMODEG_1	1035120	1035812	47	arfB
KIGMODEG_1	1038251	1058921	64	RS04880
KIGMODEG_1	1038251	1058921	64	RS04885
KIGMODEG_1	1038251	1058921	64	lpdA
KIGMODEG_1	1038251	1058921	64	RS04895
KIGMODEG_1	1038251	1058921	64	pdxY
KIGMODEG_1	1038251	1058921	64	RS04905
KIGMODEG_1	1038251	1058921	64	RS04910
KIGMODEG_1	1038251	1058921	64	RS04915
KIGMODEG_1	1038251	1058921	64	lnt
KIGMODEG_1	1038251	1058921	64	RS04925
KIGMODEG_1	1038251	1058921	64	RS04930
KIGMODEG_1	1038251	1058921	64	RS04935
KIGMODEG_1	1038251	1058921	64	RS04940
KIGMODEG_1	1038251	1058921	64	RS04945
KIGMODEG_1	1038251	1058921	64	RS04950
KIGMODEG_1	1038251	1058921	64	deoC
KIGMODEG_1	1038251	1058921	64	fucP
KIGMODEG_1	1038251	1058921	64	RS04965
KIGMODEG_1	1038251	1058921	64	rbsK
KIGMODEG_1	1038251	1058921	64	RS04975
KIGMODEG_1	1038251	1058921	64	der
KIGMODEG_1	1038251	1058921	64	cmk
KIGMODEG_1	1043856	1050109	126	RS04905
KIGMODEG_1	1043856	1050109	126	RS04910
KIGMODEG_1	1043856	1050109	126	RS04915
KIGMODEG_1	1043856	1050109	126	lnt
KIGMODEG_1	1043856	1050109	126	RS04925
KIGMODEG_1	1043856	1050109	126	RS04930
KIGMODEG_1	1043856	1050109	126	RS04935
KIGMODEG_1	1043856	1050109	126	RS04940
KIGMODEG_1	1050747	1061454	46	RS04945
KIGMODEG_1	1050747	1061454	46	RS04950
KIGMODEG_1	1050747	1061454	46	deoC
KIGMODEG_1	1050747	1061454	46	fucP
KIGMODEG_1	1050747	1061454	46	RS04965
KIGMODEG_1	1050747	1061454	46	rbsK
KIGMODEG_1	1050747	1061454	46	RS04975
KIGMODEG_1	1050747	1061454	46	der
KIGMODEG_1	1050747	1061454	46	cmk
KIGMODEG_1	1050747	1061454	46	RS04990
KIGMODEG_1	1050747	1061454	46	RS04995
KIGMODEG_1	1050747	1061454	46	prcA
KIGMODEG_1	1050747	1061454	46	prcB
KIGMODEG_1	1051005	1056112	29	RS04945
KIGMODEG_1	1051005	1056112	29	RS04950
KIGMODEG_1	1051005	1056112	29	deoC
KIGMODEG_1	1051005	1056112	29	fucP
KIGMODEG_1	1051005	1056112	29	RS04965
KIGMODEG_1	1051005	1056112	29	rbsK
KIGMODEG_1	1053047	1061454	45	deoC
KIGMODEG_1	1053047	1061454	45	fucP
KIGMODEG_1	1053047	1061454	45	RS04965
KIGMODEG_1	1053047	1061454	45	rbsK
KIGMODEG_1	1053047	1061454	45	RS04975
KIGMODEG_1	1053047	1061454	45	der
KIGMODEG_1	1053047	1061454	45	cmk
KIGMODEG_1	1053047	1061454	45	RS04990
KIGMODEG_1	1053047	1061454	45	RS04995
KIGMODEG_1	1053047	1061454	45	prcA
KIGMODEG_1	1053047	1061454	45	prcB
KIGMODEG_1	1063316	1064460	78	RS05015
KIGMODEG_1	1063316	1064460	78	RS05020
KIGMODEG_1	1067894	1068210	27	RS05030
KIGMODEG_1	1098103	1107927	79	RS05180
KIGMODEG_1	1098103	1107927	79	RS05185
KIGMODEG_1	1098103	1107927	79	RS05190
KIGMODEG_1	1098103	1107927	79	RS05195
KIGMODEG_1	1098103	1107927	79	RS05200
KIGMODEG_1	1098103	1107927	79	RS05205
KIGMODEG_1	1098103	1107927	79	RS05210
KIGMODEG_1	1098150	1107474	47	RS05180
KIGMODEG_1	1098150	1107474	47	RS05185
KIGMODEG_1	1098150	1107474	47	RS05190
KIGMODEG_1	1098150	1107474	47	RS05195
KIGMODEG_1	1098150	1107474	47	RS05200
KIGMODEG_1	1098150	1107474	47	RS05205
KIGMODEG_1	1098150	1107474	47	RS05210
KIGMODEG_1	1098150	1108259	49	RS05180
KIGMODEG_1	1098150	1108259	49	RS05185
KIGMODEG_1	1098150	1108259	49	RS05190
KIGMODEG_1	1098150	1108259	49	RS05195
KIGMODEG_1	1098150	1108259	49	RS05200
KIGMODEG_1	1098150	1108259	49	RS05205
KIGMODEG_1	1098150	1108259	49	RS05210
KIGMODEG_1	1115462	1141389	371	ruvB
KIGMODEG_1	1115462	1141389	371	ruvA
KIGMODEG_1	1115462	1141389	371	ruvC
KIGMODEG_1	1115462	1141389	371	RS05255
KIGMODEG_1	1115462	1141389	371	priA
KIGMODEG_1	1115462	1141389	371	hisH
KIGMODEG_1	1115462	1141389	371	hisB
KIGMODEG_1	1115462	1141389	371	RS05275
KIGMODEG_1	1115462	1141389	371	hisD
KIGMODEG_1	1115462	1141389	371	RS05285
KIGMODEG_1	1115462	1141389	371	dnaE
KIGMODEG_1	1115462	1141389	371	RS05295
KIGMODEG_1	1115462	1141389	371	RS05300
KIGMODEG_1	1115462	1141389	371	RS05305
KIGMODEG_1	1115462	1141389	371	RS05310
KIGMODEG_1	1115462	1141389	371	RS05320
KIGMODEG_1	1115462	1141389	371	RS05325
KIGMODEG_1	1115462	1141389	371	RS05330
KIGMODEG_1	1115462	1141389	371	RS05335
KIGMODEG_1	1115462	1141389	371	murQ
KIGMODEG_1	1115462	1141389	371	RS05345
KIGMODEG_1	1115462	1141389	371	RS05350
KIGMODEG_1	1115462	1141389	371	pbp4b
KIGMODEG_1	1115462	1141389	371	RS05360
KIGMODEG_1	1115462	1141389	371	RS05365
KIGMODEG_1	1115462	1141389	371	RS05315
KIGMODEG_1	1115486	1124250	96	ruvB
KIGMODEG_1	1115486	1124250	96	ruvA
KIGMODEG_1	1115486	1124250	96	ruvC
KIGMODEG_1	1115486	1124250	96	RS05255
KIGMODEG_1	1115486	1124250	96	priA
KIGMODEG_1	1115486	1124250	96	hisH
KIGMODEG_1	1115486	1124250	96	hisB
KIGMODEG_1	1115486	1124250	96	RS05275
KIGMODEG_1	1115486	1124250	96	hisD
KIGMODEG_1	1115486	1124250	96	RS05285
KIGMODEG_1	1115486	1124250	96	dnaE
KIGMODEG_1	1125690	1141058	292	dnaE
KIGMODEG_1	1125690	1141058	292	RS05295
KIGMODEG_1	1125690	1141058	292	RS05300
KIGMODEG_1	1125690	1141058	292	RS05305
KIGMODEG_1	1125690	1141058	292	RS05310
KIGMODEG_1	1125690	1141058	292	RS05320
KIGMODEG_1	1125690	1141058	292	RS05325
KIGMODEG_1	1125690	1141058	292	RS05330
KIGMODEG_1	1125690	1141058	292	RS05335
KIGMODEG_1	1125690	1141058	292	murQ
KIGMODEG_1	1125690	1141058	292	RS05345
KIGMODEG_1	1125690	1141058	292	RS05350
KIGMODEG_1	1125690	1141058	292	pbp4b
KIGMODEG_1	1125690	1141058	292	RS05360
KIGMODEG_1	1125690	1141058	292	RS05365
KIGMODEG_1	1125690	1141058	292	RS05315
KIGMODEG_1	1163744	1171416	32	treS
KIGMODEG_1	1163744	1171416	32	RS05480
KIGMODEG_1	1163744	1171416	32	glgB
KIGMODEG_1	1163744	1171416	32	RS05490
KIGMODEG_1	1163744	1171416	32	RS05495
KIGMODEG_1	1163744	1171416	32	RS05470
KIGMODEG_1	1171416	1183522	29	RS05495
KIGMODEG_1	1171416	1183522	29	RS05500
KIGMODEG_1	1171416	1183522	29	RS05505
KIGMODEG_1	1171416	1183522	29	RS05510
KIGMODEG_1	1171416	1183522	29	RS05515
KIGMODEG_1	1171416	1183522	29	RS05520
KIGMODEG_1	1171416	1183522	29	RS05525
KIGMODEG_1	1171416	1183522	29	nucS
KIGMODEG_1	1171416	1183522	29	RS05535
KIGMODEG_1	1180029	1189465	155	RS05520
KIGMODEG_1	1180029	1189465	155	RS05525
KIGMODEG_1	1180029	1189465	155	nucS
KIGMODEG_1	1180029	1189465	155	RS05535
KIGMODEG_1	1180029	1189465	155	RS05540
KIGMODEG_1	1180029	1189465	155	RS12730
KIGMODEG_1	1180029	1189465	155	RS05545
KIGMODEG_1	1180029	1189465	155	RS05550
KIGMODEG_1	1180029	1189465	155	RS05555
KIGMODEG_1	1180029	1189465	155	RS05560
KIGMODEG_1	1180029	1189465	155	RS05565
KIGMODEG_1	1180029	1189465	155	RS05520
KIGMODEG_1	1180029	1189465	155	RS05525
KIGMODEG_1	1180029	1189465	155	nucS
KIGMODEG_1	1180029	1189465	155	RS05535
KIGMODEG_1	1180029	1189465	155	RS05540
KIGMODEG_1	1180029	1189465	155	RS12730
KIGMODEG_1	1180029	1189465	155	RS05545
KIGMODEG_1	1180029	1189465	155	RS05550
KIGMODEG_1	1180029	1189465	155	RS05555
KIGMODEG_1	1180029	1189465	155	RS05560
KIGMODEG_1	1180029	1189465	155	RS05565
KIGMODEG_1	1183120	1189465	116	RS05535
KIGMODEG_1	1183120	1189465	116	RS05540
KIGMODEG_1	1183120	1189465	116	RS12730
KIGMODEG_1	1183120	1189465	116	RS05545
KIGMODEG_1	1183120	1189465	116	RS05550
KIGMODEG_1	1183120	1189465	116	RS05555
KIGMODEG_1	1183120	1189465	116	RS05560
KIGMODEG_1	1183120	1189465	116	RS05565
KIGMODEG_1	1183227	1189432	35	RS05535
KIGMODEG_1	1183227	1189432	35	RS05540
KIGMODEG_1	1183227	1189432	35	RS12730
KIGMODEG_1	1183227	1189432	35	RS05545
KIGMODEG_1	1183227	1189432	35	RS05550
KIGMODEG_1	1183227	1189432	35	RS05555
KIGMODEG_1	1183227	1189432	35	RS05560
KIGMODEG_1	1183227	1189432	35	RS05565
KIGMODEG_1	1206740	1207447	65	RS05660
KIGMODEG_1	1206740	1207447	65	RS05665
KIGMODEG_1	1224502	1229249	49	RS05750
KIGMODEG_1	1224502	1229249	49	RS05755
KIGMODEG_1	1224502	1229249	49	RS05760
KIGMODEG_1	1224502	1229249	49	RS05765
KIGMODEG_1	1224502	1229249	49	dut
KIGMODEG_1	1224502	1229249	49	RS05770
KIGMODEG_1	1224699	1228710	48	RS05750
KIGMODEG_1	1224699	1228710	48	RS05755
KIGMODEG_1	1224699	1228710	48	RS05760
KIGMODEG_1	1224699	1228710	48	RS05765
KIGMODEG_1	1224699	1228710	48	RS05770
KIGMODEG_1	1265819	1273681	26	nrdR
KIGMODEG_1	1265819	1273681	26	RS05925
KIGMODEG_1	1265819	1273681	26	RS05930
KIGMODEG_1	1265819	1273681	26	RS05935
KIGMODEG_1	1265819	1273681	26	hflX
KIGMODEG_1	1265819	1273681	26	RS05945
KIGMODEG_1	1265819	1273681	26	miaA
KIGMODEG_1	1265819	1273681	26	RS05955
KIGMODEG_1	1265819	1273681	26	miaB
KIGMODEG_1	1268562	1272172	20	RS05935
KIGMODEG_1	1268562	1272172	20	hflX
KIGMODEG_1	1268562	1272172	20	RS05945
KIGMODEG_1	1284751	1285205	34	rimO
KIGMODEG_1	1286740	1287100	30	RS06020
KIGMODEG_1	1291806	1292212	34	carB
KIGMODEG_1	1300934	1307481	81	RS06085
KIGMODEG_1	1300934	1307481	81	aceE
KIGMODEG_1	1300934	1307481	81	RS06095
KIGMODEG_1	1300934	1307481	81	RS06100
KIGMODEG_1	1300934	1307481	81	RS06105
KIGMODEG_1	1301324	1301337	8	aceE
KIGMODEG_1	1314220	1318214	85	RS06145
KIGMODEG_1	1314220	1318214	85	RS06150
KIGMODEG_1	1314220	1318214	85	RS06155
KIGMODEG_1	1314220	1318214	85	RS06160
KIGMODEG_1	1314220	1318214	85	RS06165
KIGMODEG_1	1337020	1353597	80	RS06260
KIGMODEG_1	1337020	1353597	80	RS06265
KIGMODEG_1	1337020	1353597	80	dusB
KIGMODEG_1	1337020	1353597	80	bluB
KIGMODEG_1	1337020	1353597	80	RS06280
KIGMODEG_1	1337020	1353597	80	RS06290
KIGMODEG_1	1337020	1353597	80	RS06295
KIGMODEG_1	1337020	1353597	80	RS06300
KIGMODEG_1	1337020	1353597	80	RS06305
KIGMODEG_1	1337020	1353597	80	RS06310
KIGMODEG_1	1337020	1353597	80	RS06315
KIGMODEG_1	1337020	1353597	80	recO
KIGMODEG_1	1337020	1353597	80	RS06325
KIGMODEG_1	1337020	1353597	80	RS06330
KIGMODEG_1	1337020	1353597	80	leuA
KIGMODEG_1	1337020	1353597	80	RS06285
KIGMODEG_1	1346068	1368954	153	RS06295
KIGMODEG_1	1346068	1368954	153	RS06300
KIGMODEG_1	1346068	1368954	153	RS06305
KIGMODEG_1	1346068	1368954	153	RS06310
KIGMODEG_1	1346068	1368954	153	RS06315
KIGMODEG_1	1346068	1368954	153	recO
KIGMODEG_1	1346068	1368954	153	RS06325
KIGMODEG_1	1346068	1368954	153	RS06330
KIGMODEG_1	1346068	1368954	153	leuA
KIGMODEG_1	1346068	1368954	153	RS06340
KIGMODEG_1	1346068	1368954	153	era
KIGMODEG_1	1346068	1368954	153	RS06350
KIGMODEG_1	1346068	1368954	153	ybeY
KIGMODEG_1	1346068	1368954	153	RS06365
KIGMODEG_1	1346068	1368954	153	RS06370
KIGMODEG_1	1346068	1368954	153	pip
KIGMODEG_1	1346068	1368954	153	RS06380
KIGMODEG_1	1346068	1368954	153	RS06385
KIGMODEG_1	1346068	1368954	153	RS06390
KIGMODEG_1	1346068	1368954	153	RS06395
KIGMODEG_1	1346068	1368954	153	RS06400
KIGMODEG_1	1346068	1368954	153	tgt
KIGMODEG_1	1346068	1368954	153	RS06360
KIGMODEG_1	1352262	1359216	67	RS06330
KIGMODEG_1	1352262	1359216	67	leuA
KIGMODEG_1	1352262	1359216	67	RS06340
KIGMODEG_1	1352262	1359216	67	era
KIGMODEG_1	1352262	1359216	67	RS06350
KIGMODEG_1	1352262	1359216	67	ybeY
KIGMODEG_1	1352262	1359216	67	RS06360
KIGMODEG_1	1352353	1377553	247	RS06330
KIGMODEG_1	1352353	1377553	247	leuA
KIGMODEG_1	1352353	1377553	247	RS06340
KIGMODEG_1	1352353	1377553	247	era
KIGMODEG_1	1352353	1377553	247	RS06350
KIGMODEG_1	1352353	1377553	247	ybeY
KIGMODEG_1	1352353	1377553	247	RS06365
KIGMODEG_1	1352353	1377553	247	RS06370
KIGMODEG_1	1352353	1377553	247	pip
KIGMODEG_1	1352353	1377553	247	RS06380
KIGMODEG_1	1352353	1377553	247	RS06385
KIGMODEG_1	1352353	1377553	247	RS06390
KIGMODEG_1	1352353	1377553	247	RS06395
KIGMODEG_1	1352353	1377553	247	RS06400
KIGMODEG_1	1352353	1377553	247	tgt
KIGMODEG_1	1352353	1377553	247	RS06410
KIGMODEG_1	1352353	1377553	247	RS06415
KIGMODEG_1	1352353	1377553	247	RS06420
KIGMODEG_1	1352353	1377553	247	RS06425
KIGMODEG_1	1352353	1377553	247	RS06430
KIGMODEG_1	1352353	1377553	247	RS06440
KIGMODEG_1	1352353	1377553	247	RS06445
KIGMODEG_1	1352353	1377553	247	RS06360
KIGMODEG_1	1352353	1377553	247	RS06435
KIGMODEG_1	1356481	1377032	116	era
KIGMODEG_1	1356481	1377032	116	RS06350
KIGMODEG_1	1356481	1377032	116	ybeY
KIGMODEG_1	1356481	1377032	116	RS06365
KIGMODEG_1	1356481	1377032	116	RS06370
KIGMODEG_1	1356481	1377032	116	pip
KIGMODEG_1	1356481	1377032	116	RS06380
KIGMODEG_1	1356481	1377032	116	RS06385
KIGMODEG_1	1356481	1377032	116	RS06390
KIGMODEG_1	1356481	1377032	116	RS06395
KIGMODEG_1	1356481	1377032	116	RS06400
KIGMODEG_1	1356481	1377032	116	tgt
KIGMODEG_1	1356481	1377032	116	RS06410
KIGMODEG_1	1356481	1377032	116	RS06415
KIGMODEG_1	1356481	1377032	116	RS06420
KIGMODEG_1	1356481	1377032	116	RS06425
KIGMODEG_1	1356481	1377032	116	RS06430
KIGMODEG_1	1356481	1377032	116	RS06440
KIGMODEG_1	1356481	1377032	116	RS06360
KIGMODEG_1	1356481	1377032	116	RS06435
KIGMODEG_1	1369061	1389577	157	tgt
KIGMODEG_1	1369061	1389577	157	RS06410
KIGMODEG_1	1369061	1389577	157	RS06415
KIGMODEG_1	1369061	1389577	157	RS06420
KIGMODEG_1	1369061	1389577	157	RS06425
KIGMODEG_1	1369061	1389577	157	RS06430
KIGMODEG_1	1369061	1389577	157	RS06440
KIGMODEG_1	1369061	1389577	157	RS06445
KIGMODEG_1	1369061	1389577	157	dnaJ
KIGMODEG_1	1369061	1389577	157	hrcA
KIGMODEG_1	1369061	1389577	157	RS06460
KIGMODEG_1	1369061	1389577	157	RS06465
KIGMODEG_1	1369061	1389577	157	RS06470
KIGMODEG_1	1369061	1389577	157	RS06475
KIGMODEG_1	1369061	1389577	157	RS12800
KIGMODEG_1	1369061	1389577	157	RS13680
KIGMODEG_1	1369061	1389577	157	RS06480
KIGMODEG_1	1369061	1389577	157	RS06485
KIGMODEG_1	1369061	1389577	157	RS13685
KIGMODEG_1	1369061	1389577	157	RS13895
KIGMODEG_1	1369061	1389577	157	RS06495
KIGMODEG_1	1369061	1389577	157	RS06500
KIGMODEG_1	1369061	1389577	157	RS06505
KIGMODEG_1	1369061	1389577	157	RS06435
KIGMODEG_1	1379016	1390384	119	dnaJ
KIGMODEG_1	1379016	1390384	119	hrcA
KIGMODEG_1	1379016	1390384	119	RS06460
KIGMODEG_1	1379016	1390384	119	RS06465
KIGMODEG_1	1379016	1390384	119	RS06470
KIGMODEG_1	1379016	1390384	119	RS06475
KIGMODEG_1	1379016	1390384	119	RS12800
KIGMODEG_1	1379016	1390384	119	RS13680
KIGMODEG_1	1379016	1390384	119	RS06480
KIGMODEG_1	1379016	1390384	119	RS06485
KIGMODEG_1	1379016	1390384	119	RS13685
KIGMODEG_1	1379016	1390384	119	RS13895
KIGMODEG_1	1379016	1390384	119	RS06495
KIGMODEG_1	1379016	1390384	119	RS06500
KIGMODEG_1	1379016	1390384	119	RS06505
KIGMODEG_1	1379016	1390384	119	RS06510
KIGMODEG_1	1379016	1390384	119	RS06515
KIGMODEG_1	1383751	1391595	32	RS06475
KIGMODEG_1	1383751	1391595	32	RS12800
KIGMODEG_1	1383751	1391595	32	RS13680
KIGMODEG_1	1383751	1391595	32	RS06480
KIGMODEG_1	1383751	1391595	32	RS06485
KIGMODEG_1	1383751	1391595	32	RS13685
KIGMODEG_1	1383751	1391595	32	RS13895
KIGMODEG_1	1383751	1391595	32	RS06495
KIGMODEG_1	1383751	1391595	32	RS06500
KIGMODEG_1	1383751	1391595	32	RS06505
KIGMODEG_1	1383751	1391595	32	RS06510
KIGMODEG_1	1383751	1391595	32	RS06515
KIGMODEG_1	1383751	1391595	32	menD
KIGMODEG_1	1384110	1390539	23	RS12800
KIGMODEG_1	1384110	1390539	23	RS13680
KIGMODEG_1	1384110	1390539	23	RS06480
KIGMODEG_1	1384110	1390539	23	RS06485
KIGMODEG_1	1384110	1390539	23	RS13685
KIGMODEG_1	1384110	1390539	23	RS13895
KIGMODEG_1	1384110	1390539	23	RS06495
KIGMODEG_1	1384110	1390539	23	RS06500
KIGMODEG_1	1384110	1390539	23	RS06505
KIGMODEG_1	1384110	1390539	23	RS06510
KIGMODEG_1	1384110	1390539	23	RS06515
KIGMODEG_1	1396405	1414587	200	RS06535
KIGMODEG_1	1396405	1414587	200	rpsT
KIGMODEG_1	1396405	1414587	200	holA
KIGMODEG_1	1396405	1414587	200	RS06550
KIGMODEG_1	1396405	1414587	200	RS06555
KIGMODEG_1	1396405	1414587	200	RS06560
KIGMODEG_1	1396405	1414587	200	RS06565
KIGMODEG_1	1396405	1414587	200	RS06570
KIGMODEG_1	1396405	1414587	200	RS06580
KIGMODEG_1	1396405	1414587	200	RS06585
KIGMODEG_1	1396405	1414587	200	RS06590
KIGMODEG_1	1396405	1414587	200	RS06595
KIGMODEG_1	1396405	1414587	200	thiE
KIGMODEG_1	1396405	1414587	200	thiM
KIGMODEG_1	1396405	1414587	200	RS12815
KIGMODEG_1	1396405	1414587	200	RS06575
KIGMODEG_1	1396910	1414055	224	RS06535
KIGMODEG_1	1396910	1414055	224	rpsT
KIGMODEG_1	1396910	1414055	224	holA
KIGMODEG_1	1396910	1414055	224	RS06550
KIGMODEG_1	1396910	1414055	224	RS06555
KIGMODEG_1	1396910	1414055	224	RS06560
KIGMODEG_1	1396910	1414055	224	RS06565
KIGMODEG_1	1396910	1414055	224	RS06570
KIGMODEG_1	1396910	1414055	224	RS06580
KIGMODEG_1	1396910	1414055	224	RS06585
KIGMODEG_1	1396910	1414055	224	RS06590
KIGMODEG_1	1396910	1414055	224	RS06595
KIGMODEG_1	1396910	1414055	224	thiE
[truncated: 1,414 more rows]
