# Supplementary material for: Whole genome sequencing distinguishes skin colonizing from infection-associated Cutibacterium acnes isolates
Source: Front Cell Infect Microbiol. 2024 Oct 24;14:1433783. doi: 10.3389/fcimb.2024.1433783 (PMC11540793; doi:10.3389/fcimb.2024.1433783)
Supplement: Supplementary Data Sheet 2 — GWAS from pangenome data. [file DataSheet2.xlsx]

## Sheet: pangenome_gwas_clinical
Gene	Annotation	Benjamini_H_p
group_2144	Rieske (2Fe-2S) protein [Cutibacterium acnes]	0.000332527
group_2546	C4-type zinc ribbon domain-containing protein [Cutibacterium acnes]	0.000332527
group_1762	A/G-specific adenine glycosylase [Cutibacterium acnes]	0.000332527
group_811	glutamate-1-semialdehyde 2,1-aminomutase [Cutibacterium acnes]	0.000332527
group_1862	hypothetical protein	0.000332527
group_98	glycosyl hydrolase family 85 [Cutibacterium acnes]	0.000332527
group_233	phospholipase D-like domain-containing protein [Cutibacterium acnes]	0.000332527
group_446	(2Fe-2S)-binding protein [Cutibacterium acnes]	0.000332527
group_2352	hypothetical protein	0.000332527
group_2392	hypothetical protein	0.000332527
group_3118	carbohydrate ABC transporter permease [Cutibacterium acnes]	0.000332527
group_2181	carbohydrate ABC transporter permease [Cutibacterium acnes]	0.000332527
group_2282	hypothetical protein [Cutibacterium acnes]	0.000332527
group_2376	hypothetical protein	0.000332527
group_154	ComEC/Rec2 family competence protein [Cutibacterium acnes]	0.000332527
group_1761	A/G-specific adenine glycosylase [Cutibacterium acnes]	0.000332527
group_810	glutamate-1-semialdehyde 2,1-aminomutase [Cutibacterium acnes]	0.000332527
group_2269	ABC transporter ATP-binding protein [Cutibacterium acnes]	0.000332527
group_2316	cobalamin biosynthesis protein [Cutibacterium acnes]	0.000332527
group_2290	GNAT family N-acetyltransferase [Cutibacterium acnes]	0.000332527
group_2344	hypothetical protein	0.000332527
group_2434	hypothetical protein [Cutibacterium acnes]	0.000332527
group_108	hypothetical protein [Cutibacterium acnes]	0.000332527
group_2166	hypothetical protein	0.000332527
group_2785	hypothetical protein [Cutibacterium acnes]	0.000332527
group_1361	DeoR/GlpR family DNA-binding transcription regulator [Cutibacterium acnes]	0.000332527
group_1373	hypothetical protein	0.000332527
group_2159	4-hydroxythreonine-4-phosphate dehydrogenase PdxA [Cutibacterium acnes]	0.000332527
group_2671	response regulator transcription factor [Cutibacterium acnes]	0.000332527
group_538	hypothetical protein [Cutibacterium acnes]	0.000332527
group_956	MFS transporter [Cutibacterium acnes]	0.000332527
group_745	GntR family transcriptional regulator [Cutibacterium acnes]	0.000332527
group_2436	acyl-CoA carboxylase subunit epsilon [Cutibacterium acnes]	0.000332527
group_2169	N-acetylglucosamine kinase [Cutibacterium acnes]	0.000332527
group_2698	FAD-dependent oxidoreductase [Cutibacterium acnes]	0.000332527
group_910	hypothetical protein [Cutibacterium acnes]	0.000332527
group_451	UvrD-helicase domain-containing protein [Cutibacterium acnes]	0.000332527
group_243	hypothetical protein	0.000332527
group_2764	MULTISPECIES: 23S rRNA (guanosine(2251)-2'-O)-methyltransferase RlmB [Propionibacteriaceae]	0.000332527
group_1007	methylenetetrahydrofolate reductase [Cutibacterium acnes]	0.000332527
group_636	glycosyl hydrolase-related protein [Cutibacterium acnes]	0.000332527
group_2562	FCD domain-containing protein [Cutibacterium acnes]	0.000332527
group_2765	MULTISPECIES: hypothetical protein [Propionibacteriaceae]	0.000332527
group_106	hypothetical protein [Cutibacterium acnes]	0.000332527
group_940	carbohydrate ABC transporter permease [Cutibacterium acnes]	0.000332527
group_2599	PspC domain-containing protein [Cutibacterium acnes]	0.000332527
group_2766	hypothetical protein	0.000332527
group_1220	helix-turn-helix domain-containing protein [Cutibacterium acnes]	0.000332527
group_680	SDR family oxidoreductase [Cutibacterium acnes]	0.000332527
group_2600	hypothetical protein	0.000332527
group_2767	hypothetical protein	0.000332527
group_2264	MULTISPECIES: FCD domain-containing protein [Terrabacteria group]	0.000332527
group_2604	MULTISPECIES: acyl-CoA carboxylase subunit epsilon [Bacteria]	0.000332527
group_2602	MFS transporter [Cutibacterium acnes]	0.000332527
group_2768	MULTISPECIES: polysaccharide lyase 8 family protein [Propionibacteriaceae]	0.000332527
group_2270	ATP-binding cassette domain-containing protein [Cutibacterium acnes]	0.000332527
group_2605	ferrous iron transport protein A [Cutibacterium acnes]	0.000332527
group_2606	MULTISPECIES: sugar phosphate isomerase/epimerase [Propionibacteriaceae]	0.000332527
group_2769	MULTISPECIES: dehydrogenase [Propionibacteriaceae]	0.000332527
group_2271	flavin reductase family protein [Cutibacterium acnes]	0.000332527
group_635	glycosyl hydrolase-related protein [Cutibacterium acnes]	0.000332527
group_2607	MULTISPECIES: ThuA domain-containing protein [Propionibacteriaceae]	0.000332527
group_802	2-C-methyl-D-erythritol 4-phosphate cytidylyltransferase [Cutibacterium acnes]	0.000332527
group_2276	hypothetical protein [Cutibacterium acnes]	0.000332527
group_953	discoidin domain-containing protein [Cutibacterium acnes]	0.000332527
group_2608	FAD-binding protein [Cutibacterium acnes]	0.000332527
group_2596	triacylglycerol lipase [Cutibacterium acnes]	0.000332527
group_2279	transposase [Cutibacterium acnes]	0.000332527
group_319	hypothetical protein [Cutibacterium acnes]	0.000332527
group_2609	hypothetical protein [Cutibacterium acnes]	0.000332527
group_2655	PTS sugar transporter subunit IIB [Cutibacterium acnes]	0.000332527
group_2280	hypothetical protein [Cutibacterium acnes]	0.000332527
group_340	hypothetical protein	0.000332527
group_2615	PTS glucitol/sorbitol transporter subunit IIA [Cutibacterium acnes]	0.000332527
group_2673	hypothetical protein	0.000332527
group_2377	ABC transporter permease subunit [Cutibacterium acnes]	0.000332527
group_1592	hypothetical protein [Cutibacterium acnes]	0.000332527
group_2616	2-C-methyl-D-erythritol 2,4-cyclodiphosphate synthase [Cutibacterium acnes]	0.000332527
group_2718	hypothetical protein [Cutibacterium acnes]	0.000332527
group_2398	ribosomal protein S18-alanine N-acetyltransferase [Cutibacterium acnes]	0.000332527
group_2149	hypothetical protein	0.000332527
group_2654	imidazoleglycerol-phosphate dehydratase HisB [Cutibacterium acnes]	0.000332527
group_2719	hypothetical protein [Cutibacterium acnes]	0.000332527
group_404	AMP-binding protein [Cutibacterium acnes]	0.000332527
group_2155	ribosomal protein S18-alanine N-acetyltransferase [Cutibacterium acnes]	0.000332527
group_2656	hypothetical protein [Cutibacterium acnes]	0.000332527
group_381	hypothetical protein [Cutibacterium acnes]	0.000332527
group_2157	uridine kinase [Cutibacterium acnes]	0.000332527
group_2696	ABC transporter permease subunit [Cutibacterium acnes]	0.000332527
group_2322	MULTISPECIES: hypothetical protein [Bacteria]	0.000332527
group_2435	MULTISPECIES: ferrous iron transport protein A [Cutibacterium]	0.000332527
group_2160	N-acetylmannosamine-6-phosphate 2-epimerase [Cutibacterium acnes]	0.000332527
group_2697	MULTISPECIES: metal-sulfur cluster assembly factor [Bacteria]	0.000332527
group_259	PTS sugar transporter subunit IIC [Cutibacterium acnes]	0.000522971
group_614	LacI family transcriptional regulator [Cutibacterium acnes]	0.00058066
group_165	HIRAN domain-containing protein [Cutibacterium acnes]	0.00058066
group_805	hypothetical protein	0.00058066
group_2256	MULTISPECIES: C4-type zinc ribbon domain-containing protein [Cutibacterium]	0.00058066
group_2262	MULTISPECIES: MGMT family protein [Cutibacterium]	0.00058066
group_2263	Rieske (2Fe-2S) protein [Cutibacterium acnes]	0.00058066
group_2143	hypothetical protein	0.00058066
group_445	(2Fe-2S)-binding protein [Cutibacterium acnes]	0.00058066
group_1822	thiamine phosphate synthase [Cutibacterium acnes]	0.00058066
group_1591	hypothetical protein [Cutibacterium acnes]	0.00058066
group_2325	polysaccharide lyase 8 family protein [Cutibacterium acnes]	0.00058066
group_873	glycosyl hydrolase family 18 protein [Cutibacterium acnes]	0.00058066
group_2178	hypothetical protein	0.00058066
group_1741	hypothetical protein	0.00058066
group_2326	hypothetical protein [Cutibacterium acnes]	0.00058066
group_309	ABC transporter ATP-binding protein [Cutibacterium acnes]	0.00058066
group_1742	hypothetical protein [Cutibacterium acnes]	0.00058066
group_2327	bifunctional 4-hydroxy-2-oxoglutarate aldolase/2-dehydro-3-deoxy-phosphogluconate aldolase [Cutibacterium acnes]	0.00058066
rcsB	response regulator transcription factor [Cutibacterium acnes]	0.00058066
group_1763	N-acetylmannosamine-6-phosphate 2-epimerase [Cutibacterium acnes]	0.00058066
group_2331	PTS glucitol/sorbitol transporter subunit IIA [Cutibacterium acnes]	0.00058066
group_2437	hypothetical protein [Cutibacterium acnes]	0.00058066
group_1942	ABC transporter ATP-binding protein [Cutibacterium acnes]	0.00058066
group_2378	metal-sulfur cluster assembly factor [Cutibacterium acnes]	0.00058066
group_2438	hypothetical protein	0.00058066
group_1943	ABC transporter ATP-binding protein [Cutibacterium acnes]	0.00058066
group_2386	ABC transporter permease [Cutibacterium acnes]	0.00058066
group_498	hypothetical protein [Cutibacterium acnes]	0.00058066
group_1993	MFS transporter [Cutibacterium acnes]	0.00058066
group_2387	beta-N-acetylhexosaminidase [Cutibacterium acnes]	0.00058066
group_2603	hypothetical protein	0.00058066
group_2288	MULTISPECIES: PTS sugar transporter subunit IIB [Terrabacteria group]	0.00058066
group_2272	transposase [Cutibacterium acnes]	0.00058066
group_2388	hypothetical protein [Cutibacterium acnes]	0.00058066
group_1356	3-ketoacyl-ACP reductase [Cutibacterium acnes]	0.00058066
group_1022	hypothetical protein [Cutibacterium acnes]	0.00058066
group_2273	hypothetical protein	0.00058066
group_2399	PspC domain-containing protein [Cutibacterium acnes]	0.00058066
group_155	ComEC/Rec2 family competence protein [Cutibacterium acnes]	0.00058066
group_1029	AMP-binding protein [Cutibacterium acnes]	0.00058066
group_2274	FtsX-like permease family protein [Cutibacterium acnes]	0.00058066
group_2401	uridine kinase [Cutibacterium acnes]	0.00058066
group_2146	gluconokinase [Cutibacterium acnes]	0.00058066
group_1123	hypothetical protein	0.00058066
group_2275	two-component sensor histidine kinase [Cutibacterium acnes]	0.00058066
group_3085	2-C-methyl-D-erythritol 2,4-cyclodiphosphate synthase [Cutibacterium acnes]	0.00058066
group_2148	hypothetical protein [Cutibacterium acnes]	0.00058066
group_1243	triacylglycerol lipase [Cutibacterium acnes]	0.00058066
group_2277	Tm-1-like ATP-binding domain-containing protein [Cutibacterium acnes]	0.00058066
group_339	hypothetical protein	0.00058066
group_2158	hypothetical protein [Cutibacterium acnes]	0.00058066
group_1376	hypothetical protein [Cutibacterium acnes]	0.00058066
group_2278	hypothetical protein	0.00058066
group_470	ABC transporter permease subunit [Cutibacterium acnes]	0.00058066
xdh	MULTISPECIES: hypothetical protein [Cutibacterium]	0.00058066
group_1494	TetR/AcrR family transcriptional regulator [Cutibacterium acnes]	0.00058066
group_2289	imidazoleglycerol-phosphate dehydratase HisB [Cutibacterium acnes]	0.00058066
group_570	sugar kinase [Cutibacterium acnes]	0.00058066
rutD	alpha/beta hydrolase [Cutibacterium acnes]	0.00058066
group_1495	ABC transporter ATP-binding protein [Cutibacterium acnes]	0.00058066
group_2323	23S rRNA (guanosine(2251)-2'-O)-methyltransferase RlmB [Cutibacterium acnes]	0.00058066
group_633	hypothetical protein	0.00058066
group_255	PTS sugar transporter subunit IIC [Cutibacterium acnes]	0.00058066
group_1590	N-acetylglucosamine kinase [Cutibacterium acnes]	0.00058066
group_2324	hypothetical protein [Cutibacterium acnes]	0.00058066
group_801	2-C-methyl-D-erythritol 4-phosphate cytidylyltransferase [Cutibacterium acnes]	0.00058066
group_546	PTS transporter subunit EIIC [Cutibacterium acnes]	0.00058066
group_941	carbohydrate ABC transporter permease [Cutibacterium acnes]	0.000600741
group_2165	hypothetical protein [Cutibacterium acnes]	0.000600741
group_329	RHS repeat protein [Cutibacterium acnes]	0.000600741
group_580	acetylxylan esterase [Cutibacterium acnes]	0.000600741
group_455	SWF/SNF helicase family protein [Cutibacterium acnes]	0.000600741
group_2001	response regulator transcription factor [Cutibacterium acnes]	0.000600741
group_474	ABC transporter permease [Cutibacterium acnes]	0.000600741
group_1493	hypothetical protein [Cutibacterium acnes]	0.000600741
group_1823	hypothetical protein [Cutibacterium acnes]	0.000600741
group_473	hypothetical protein [Cutibacterium acnes]	0.000600741
group_1258	hypothetical protein [Cutibacterium acnes]	0.000771806
group_2982	hypothetical protein [Cutibacterium acnes]	0.000771806
group_622	PTS glucitol/sorbitol transporter subunit IIB [Cutibacterium acnes]	0.000778995
group_2342	ABC transporter ATP-binding protein/permease [Cutibacterium acnes]	0.000778995
group_239	DEAD/DEAH box helicase [Cutibacterium acnes]	0.000905663
group_1299	hypothetical protein	0.000905663
group_403	hypothetical protein [Cutibacterium acnes]	0.000905663
QRSL1	Glutamyl-tRNA(Gln) amidotransferase subunit A, chloroplastic/mitochondrial	0.0015233
group_548	PTS transporter subunit EIIC [Cutibacterium acnes]	0.0015233
group_2717	hypothetical protein	0.0015233
group_2573	AMP-binding protein [Cutibacterium acnes]	0.0015233
group_2597	hypothetical protein	0.0015233
group_986	iron chelate uptake ABC transporter family permease subunit [Cutibacterium acnes]	0.00172761
group_749	ABC transporter permease [Cutibacterium acnes]	0.00172761
group_1821	thiamine phosphate synthase [Cutibacterium acnes]	0.00172761
group_2338	hypothetical protein	0.0018322
group_2984	methylenetetrahydrofolate reductase [Cutibacterium acnes]	0.00189398
group_375	hypothetical protein	0.00189398
group_468	ABC transporter substrate-binding protein [Cutibacterium acnes]	0.00189398
group_2402	hypothetical protein	0.00189398
group_237	ABC transporter substrate-binding protein [Cutibacterium acnes]	0.00189398
group_626	PTS glucitol/sorbitol transporter subunit IIC [Cutibacterium acnes]	0.00251355
group_869	MULTISPECIES: 30S ribosome-binding factor RbfA [Cutibacterium]	0.00251355
group_77	carbon starvation protein A [Cutibacterium acnes]	0.00255692
group_2396	hypothetical protein	0.00291756
group_3378	hypothetical protein	0.00291756
group_382	hypothetical protein [Cutibacterium acnes]	0.00291756
group_615	LacI family transcriptional regulator [Cutibacterium acnes]	0.00291756
group_460	sugar ABC transporter permease [Cutibacterium acnes]	0.00291756
group_664	urocanate hydratase [Cutibacterium acnes]	0.00291756
group_87	family 20 glycosylhydrolase [Cutibacterium acnes]	0.00404485
group_1355	FAD-binding protein [Cutibacterium acnes]	0.00404485
group_681	SDR family oxidoreductase [Cutibacterium acnes]	0.00479274
glmS	cobalamin-dependent protein [Cutibacterium acnes]	0.00575419
group_148	ABC transporter ATP-binding protein/permease [Cutibacterium acnes]	0.00575419
group_1317	hypothetical protein [Cutibacterium acnes]	0.00577033
group_378	ABC transporter ATP-binding protein/permease [Cutibacterium acnes]	0.00577033
group_99	hypothetical protein [Cutibacterium acnes]	0.00577033
group_65	restriction endonuclease subunit M [Cutibacterium acnes]	0.00577033
group_987	iron chelate uptake ABC transporter family permease subunit [Cutibacterium acnes]	0.00577033
group_1183	xylulose kinase [Cutibacterium acnes]	0.00577033
group_2385	hypothetical protein	0.00577033
group_2339	hypothetical protein [Cutibacterium acnes]	0.0059332
group_188	hypothetical protein	0.0068902
group_2134	hypothetical protein	0.0068902
group_838	glycoside-pentoside-hexuronide (GPH):cation symporter [Cutibacterium acnes]	0.00696704
group_736	hypothetical protein	0.00901421
group_49	glucosidase [Cutibacterium acnes]	0.00901421
group_1202	hypothetical protein [Cutibacterium acnes]	0.00901421
group_149	ABC transporter ATP-binding protein/permease [Cutibacterium acnes]	0.0106206
group_1230	betaine/proline/choline family ABC transporter ATP-binding protein [Cutibacterium acnes]	0.0106206
group_2611	sugar kinase [Cutibacterium acnes]	0.0126318
group_2390	toxin [Cutibacterium acnes]	0.0126318
group_2610	bifunctional 4-hydroxy-2-oxoglutarate aldolase/2-dehydro-3-deoxy-phosphogluconate aldolase [Cutibacterium acnes]	0.0126318
group_307	amidase [Cutibacterium acnes]	0.0138489
group_120	hypothetical protein [Cutibacterium acnes]	0.0138489
group_734	ATP-binding protein [Cutibacterium acnes]	0.0138489
group_326	hypothetical protein	0.0165936
group_183	VWA domain-containing protein [Cutibacterium acnes]	0.0168551
group_73	hypothetical protein [Cutibacterium acnes]	0.0219164
group_392	alpha/beta hydrolase [Cutibacterium acnes]	0.0219164
group_2393	hypothetical protein [Cutibacterium acnes]	0.0219164
group_1304	ATP-dependent Clp protease adapter ClpS [Cutibacterium acnes]	0.0219164
glgE	glycoside hydrolase family 13 protein [Cutibacterium acnes]	0.0219164
group_955	four-carbon acid sugar kinase family protein [Cutibacterium acnes]	0.0219164
group_1229	glycine betaine/L-proline ABC transporter ATP-binding protein [Cutibacterium acnes]	0.0219164
group_1113	ABC transporter substrate-binding protein [Cutibacterium acnes]	0.0219164
group_2411	MULTISPECIES: hypothetical protein [Cutibacterium]	0.0219164
group_2228	TOMM precursor leader peptide-binding protein [Cutibacterium acnes]	0.0219164
group_2997	thiopeptide-type bacteriocin biosynthesis protein [Cutibacterium acnes]	0.0219164
group_3020	carbohydrate ABC transporter permease [Cutibacterium acnes]	0.0219164
group_3036	hypothetical protein [Cutibacterium acnes]	0.0219164
group_369	bifunctional metallophosphatase/5'-nucleotidase [Cutibacterium acnes]	0.0219164
group_2229	PLP-dependent aminotransferase family protein [Cutibacterium acnes]	0.0219164
group_2998	hypothetical protein	0.0219164
group_3021	M81 family metallopeptidase [Cutibacterium acnes]	0.0219164
group_3037	hypothetical protein [Cutibacterium acnes]	0.0219164
group_372	hypothetical protein	0.0219164
group_2231	site-specific DNA-methyltransferase [Cutibacterium acnes]	0.0219164
group_2999	YcaO-like family protein [Cutibacterium acnes]	0.0219164
group_3022	ROK family transcriptional regulator [Cutibacterium acnes]	0.0219164
group_3038	ABC transporter ATP-binding protein [Cutibacterium acnes]	0.0219164
group_927	chorismate-binding protein [Cutibacterium acnes]	0.0219164
COQ5	demethylmenaquinone methyltransferase [Cutibacterium acnes]	0.0219164
group_3000	hypothetical protein [Cutibacterium acnes]	0.0219164
group_3023	peptide ABC transporter substrate-binding protein [Cutibacterium acnes]	0.0219164
group_3039	2-oxo acid dehydrogenase subunit E2 [Cutibacterium acnes]	0.0219164
group_1295	MFS transporter [Cutibacterium acnes]	0.0219164
group_2233	hypothetical protein [Cutibacterium acnes]	0.0219164
group_3001	thiocillin/thiostrepton family thiazolyl peptide [Cutibacterium acnes]	0.0219164
group_3024	ABC transporter permease [Cutibacterium acnes]	0.0219164
group_373	hypothetical protein	0.0219164
group_318	C4-dicarboxylate ABC transporter [Cutibacterium acnes]	0.0219164
group_2234	hypothetical protein [Cutibacterium acnes]	0.0219164
group_3002	phosphoenolpyruvate hydrolase family protein [Cutibacterium acnes]	0.0219164
group_3025	ABC transporter permease [Cutibacterium acnes]	0.0219164
group_693	hypothetical protein [Cutibacterium acnes]	0.0219164
group_238	DEAD/DEAH box helicase [Cutibacterium acnes]	0.0219164
group_2986	ATP-binding cassette domain-containing protein [Cutibacterium acnes]	0.0219164
group_3003	phosphoenolpyruvate hydrolase family protein [Cutibacterium acnes]	0.0219164
group_3026	ABC transporter ATP-binding protein [Cutibacterium acnes]	0.0219164
group_3009	hypothetical protein	0.0219164
group_480	glycerophosphoryl diester phosphodiesterase [Cutibacterium acnes]	0.0219164
group_2987	relaxase domain-containing protein [Cutibacterium acnes]	0.0219164
group_3004	Tm-1-like ATP-binding domain-containing protein [Cutibacterium acnes]	0.0219164
group_3027	ROK family protein [Cutibacterium acnes]	0.0219164
group_3015	hypothetical protein [Cutibacterium acnes]	0.0219164
group_928	chorismate-binding protein [Cutibacterium acnes]	0.0219164
group_2988	relaxase domain-containing protein [Cutibacterium acnes]	0.0219164
group_3006	hypothetical protein	0.0219164
group_3028	alpha-L-fucosidase [Cutibacterium acnes]	0.0219164
group_3040	hypothetical protein	0.0219164
group_1398	AAA family ATPase [Cutibacterium acnes]	0.0219164
group_2989	DNA-processing protein DprA [Cutibacterium acnes]	0.0219164
group_3007	transposase [Cutibacterium acnes]	0.0219164
group_3029	nucleoside hydrolase [Cutibacterium acnes]	0.0219164
group_402	hypothetical protein [Cutibacterium acnes]	0.0219164
group_1400	alpha-galactosidase [Cutibacterium acnes]	0.0219164
group_2990	AAA family ATPase [Cutibacterium acnes]	0.0219164
group_3012	TM0106 family RecB-like putative nuclease [Cutibacterium acnes]	0.0219164
group_3030	TetR/AcrR family transcriptional regulator [Cutibacterium acnes]	0.0219164
group_112	endo-alpha-N-acetylgalactosaminidase family protein [Cutibacterium acnes]	0.0219164
group_1401	sugar ABC transporter permease [Cutibacterium acnes]	0.0219164
group_2991	ATP-dependent helicase [Cutibacterium acnes]	0.0219164
group_3013	1,4-dihydroxy-2-naphthoate polyprenyltransferase [Cutibacterium acnes]	0.0219164
group_3031	ABC transporter ATP-binding protein [Cutibacterium acnes]	0.0219164
group_1403	ABC transporter ATP-binding protein/permease [Cutibacterium acnes]	0.0219164
group_2992	hypothetical protein	0.0219164
group_3014	MFS transporter [Cutibacterium acnes]	0.0219164
group_3032	ABC transporter ATP-binding protein/permease [Cutibacterium acnes]	0.0219164
group_2117	EcsC family protein [Cutibacterium acnes]	0.0219164
group_2993	hypothetical protein	0.0219164
group_3016	LacI family DNA-binding transcriptional regulator [Cutibacterium acnes]	0.0219164
group_3033	MptD family putative ECF transporter S component [Cutibacterium acnes]	0.0219164
menH	alpha/beta hydrolase [Cutibacterium acnes]	0.0219164
group_2226	hypothetical protein	0.0219164
group_2995	hypothetical protein	0.0219164
group_3017	glycoside hydrolase family 16 protein [Cutibacterium acnes]	0.0219164
group_3034	energy-coupling factor ABC transporter ATP-binding protein [Cutibacterium acnes]	0.0219164
group_2406	hypothetical protein	0.0219164
group_2227	lantibiotic dehydratase [Cutibacterium acnes]	0.0219164
group_2996	transposase [Cutibacterium acnes]	0.0219164
group_3019	ABC transporter substrate-binding protein [Cutibacterium acnes]	0.0219164
group_3035	energy-coupling factor transporter transmembrane protein EcfT [Cutibacterium acnes]	0.0219164
group_429	HAMP domain-containing histidine kinase [Cutibacterium acnes]	0.0290609
group_561	ClbS/DfsB family four-helix bundle protein [Cutibacterium acnes]	0.0290609
group_778	hypothetical protein	0.0290609
group_311	SLC13 family permease [Cutibacterium acnes]	0.0290609
group_430	HAMP domain-containing histidine kinase [Cutibacterium acnes]	0.0290609
group_96	cobalamin-dependent protein [Cutibacterium acnes]	0.0342753
group_1114	ABC transporter substrate-binding protein [Cutibacterium acnes]	0.0350727
group_837	glycoside-pentoside-hexuronide (GPH):cation symporter [Cutibacterium acnes]	0.0387025
group_102	hypothetical protein [Cutibacterium acnes]	0.0387025
group_33	hypothetical protein [Cutibacterium acnes]	0.0387025
group_2219	Type 1 glutamine amidotransferase-like domain-containing protein [Cutibacterium acnes]	0.0387025
group_2939	phage antirepressor KilAC domain-containing protein [Cutibacterium acnes]	0.0387025
group_2220	hypothetical protein [Cutibacterium acnes]	0.0387025
group_2940	Abi family protein [Cutibacterium acnes]	0.0387025
group_2221	hypothetical protein [Cutibacterium acnes]	0.0387025
group_2941	hypothetical protein [Cutibacterium acnes]	0.0387025
group_2925	hypothetical protein	0.0387025
group_2942	MULTISPECIES: hypothetical protein [Actinomycetia]	0.0387025
group_2926	hypothetical protein	0.0387025
group_2943	hypothetical protein	0.0387025
group_229	hypothetical protein [Cutibacterium acnes]	0.0387025
group_2927	hypothetical protein [Cutibacterium acnes]	0.0387025
group_2944	hypothetical protein	0.0387025
group_3552	alanine dehydrogenase [Cutibacterium acnes]	0.0387025
group_2929	site-specific DNA-methyltransferase [Cutibacterium acnes]	0.0387025
group_2945	hypothetical protein [Cutibacterium acnes]	0.0387025
group_71	hypothetical protein	0.0387025
group_2930	methionine adenosyltransferase [Cutibacterium acnes]	0.0387025
group_2946	MULTISPECIES: hypothetical protein [Bacteria]	0.0387025
group_486	alpha/beta hydrolase [Cutibacterium acnes]	0.0387025
group_2931	hypothetical protein [Cutibacterium acnes]	0.0387025
group_2947	hypothetical protein [Cutibacterium acnes]	0.0387025
group_560	ClbS/DfsB family four-helix bundle protein [Cutibacterium acnes]	0.0387025
group_2932	hypothetical protein [Cutibacterium acnes]	0.0387025
group_2948	helix-turn-helix transcriptional regulator [Cutibacterium acnes]	0.0387025
group_2915	GNAT family N-acetyltransferase [Cutibacterium acnes]	0.0387025
group_2933	hypothetical protein	0.0387025
group_2950	zinc ribbon domain-containing protein [Cutibacterium acnes]	0.0387025
group_1270	hypothetical protein	0.0387025
group_2934	HNH endonuclease [Cutibacterium acnes]	0.0387025
group_2951	hypothetical protein [Cutibacterium acnes]	0.0387025
group_1390	phage/plasmid primase, P4 family [Cutibacterium acnes]	0.0387025
group_2935	hypothetical protein [Cutibacterium acnes]	0.0387025
group_3011	hypothetical protein [Cutibacterium acnes]	0.0387025
group_1392	DNA polymerase [Cutibacterium acnes]	0.0387025
group_2936	DEAD/DEAH box helicase [Cutibacterium acnes]	0.0387025
group_766	glycoside hydrolase family 1 protein [Cutibacterium acnes]	0.0387025
group_1393	hypothetical protein [Cutibacterium acnes]	0.0387025
group_2937	VRR-NUC domain-containing protein [Cutibacterium acnes]	0.0387025
group_2770	hypothetical protein	0.0387025
group_1395	DEAD/DEAH box helicase family protein [Cutibacterium acnes]	0.0387025
group_2938	hypothetical protein [Cutibacterium acnes]	0.0387025
group_2009	MULTISPECIES: hypothetical protein [Cutibacterium]	0.0387025
group_898	TetR/AcrR family transcriptional regulator [Cutibacterium acnes]	0.0387025
group_2010	hypothetical protein [Cutibacterium acnes]	0.0387025
group_642	hypothetical protein	0.0387025
group_2011	nucleoside hydrolase [Cutibacterium acnes]	0.0387025
group_129	cobaltochelatase subunit CobN [Cutibacterium acnes]	0.0387025
group_2116	EcsC family protein [Cutibacterium acnes]	0.0387025
group_631	HTH domain-containing protein [Cutibacterium acnes]	0.0387025
group_2405	MULTISPECIES: 2-oxo acid dehydrogenase subunit E2 [Cutibacterium]	0.0387025
group_2407	hypothetical protein [Cutibacterium acnes]	0.0387025
group_2408	MULTISPECIES: hypothetical protein [Cutibacterium]	0.0387025
group_2409	ABC transporter ATP-binding protein/permease [Cutibacterium acnes]	0.0387025
group_2410	cupin domain-containing protein [Cutibacterium acnes]	0.0387025
group_2412	hypothetical protein [Cutibacterium acnes]	0.0387025
group_2426	MULTISPECIES: 1,4-dihydroxy-2-naphthoate polyprenyltransferase [Cutibacterium]	0.0387025
group_2428	TM0106 family RecB-like putative nuclease [Cutibacterium acnes]	0.0387025
group_308	hypothetical protein [Cutibacterium acnes]	0.0387025
group_479	glycerophosphoryl diester phosphodiesterase [Cutibacterium acnes]	0.0387025
group_2427	hypothetical protein [Cutibacterium acnes]	0.0387025
group_1297	demethylmenaquinone methyltransferase [Cutibacterium acnes]	0.0387025
group_658	threonine/serine exporter family protein [Cutibacterium acnes]	0.0387025
